# Supplementary material for: (E)-1-Methyl-5-(3-methyl-4-chloro­phen­oxy)-3-trifluoro­meth­yl-1H-pyrazole-4-carbaldehyde O-acetyl­oxime
Source: Acta Crystallogr Sect E Struct Rep Online. 2011 Feb 26;67(Pt 3):o726. doi: 10.1107/S1600536811006696 (PMC3052068; doi:10.1107/S1600536811006696)
Supplement: Supplementary file 2 [file e-67-0o726-Isup2.hkl]

# 
# h,k,l, Fc-squared, Fo-squared, sigma(Fo-squared) and status flag 
# 
data_I
_shelx_title ' R80502C1 in Pbcn' 
_shelx_refln_list_code          4 
_shelx_F_calc_maximum      248.57 
_exptl_crystal_F_000      1536.00 
_reflns_d_resolution_high  0.7686 
 
loop_ 
 _symmetry_equiv_pos_as_xyz 
 'x, y, z' 
 '-x+1/2, -y+1/2, z+1/2' 
 '-x, y, -z+1/2' 
 'x+1/2, -y+1/2, -z' 
 '-x, -y, -z' 
 'x-1/2, y-1/2, -z-1/2' 
 'x, -y, z-1/2' 
 '-x-1/2, y-1/2, z' 
 
_cell_length_a    11.9509 
_cell_length_b    19.5485 
_cell_length_c    13.7263 
_cell_angle_alpha  90.000 
_cell_angle_beta   90.000 
_cell_angle_gamma  90.000 
 
_shelx_F_squared_multiplier     1.000 
 
loop_ 
 _refln_index_h 
 _refln_index_k 
 _refln_index_l 
 _refln_F_squared_calc 
 _refln_F_squared_meas 
 _refln_F_squared_sigma 
 _refln_observed_status 
   2   0   0    33146.27    31134.18    328.05 o 
   4   0   0    12920.78    12586.27    117.84 o 
   6   0   0    16643.47    16961.29    165.63 o 
   8   0   0     1307.65     1321.65     33.37 o 
  10   0   0     2109.27     1961.10     92.59 o 
  12   0   0     1819.20     2098.53     95.00 o 
  14   0   0       56.92       23.99     14.49 o 
   1   1   0     2059.95     1879.35     36.82 o 
   3   1   0    39904.87    38891.21    538.62 o 
   5   1   0    12326.13    11571.35    200.95 o 
   7   1   0       27.52       14.96      3.02 o 
   9   1   0      303.38      311.86      7.28 o 
  11   1   0      222.47      210.15     29.19 o 
  13   1   0     2108.55     2268.25     85.48 o 
  15   1   0      591.20      636.75     97.36 o 
   2   2   0    10680.69    10317.52    104.76 o 
   4   2   0     8254.22     8443.53    107.69 o 
   6   2   0     1029.95     1503.81     43.61 o 
   8   2   0      204.08      233.72     14.56 o 
  10   2   0      262.15      213.43     30.14 o 
  12   2   0      846.70      998.95     35.24 o 
  14   2   0      214.50      201.37     40.52 o 
   1   3   0     7133.36     6921.16    104.03 o 
   3   3   0    15402.03    14660.81    226.86 o 
   5   3   0      476.40      421.57     16.40 o 
   7   3   0     2025.57     1997.83     29.34 o 
   9   3   0     1315.17     1290.39     51.55 o 
  11   3   0      428.87      405.83     25.19 o 
  13   3   0       54.12       64.81     20.41 o 
  15   3   0      128.92       94.02     24.08 o 
   0   4   0    17350.78    16187.90    437.92 o 
   2   4   0    39532.50    38446.68    486.61 o 
   4   4   0     5853.62     5673.11     68.91 o 
   6   4   0        1.55        7.84      3.85 o 
   8   4   0        0.40        5.67      8.48 o 
  10   4   0      247.95      249.40     13.35 o 
  12   4   0      320.99      320.25     25.83 o 
  14   4   0      143.51      157.22     29.85 o 
   1   5   0      456.39      561.05     35.88 o 
   3   5   0     7610.20     7430.56    143.18 o 
   5   5   0     4789.42     4986.78     73.02 o 
   7   5   0      489.76      535.59     21.82 o 
   9   5   0     2041.49     2123.98     83.68 o 
  11   5   0       17.98       16.79     14.36 o 
  13   5   0       63.33       58.46     15.11 o 
  15   5   0       47.58       69.47     17.85 o 
   0   6   0     9576.25     9300.56    464.82 o 
   2   6   0       57.16       35.93     28.15 o 
   6   6   0     6457.92     6902.62    106.97 o 
   8   6   0     3119.70     3148.76     87.98 o 
  10   6   0      378.86      356.31     25.14 o 
  12   6   0      117.34      117.24     42.45 o 
  14   6   0      766.44      851.40     71.23 o 
   1   7   0    53754.07    55465.75    179.62 o 
   3   7   0     1863.64     1777.08     46.56 o 
   5   7   0     3422.44     3671.28     61.09 o 
   7   7   0     4406.34     4664.06     79.18 o 
   9   7   0       18.01       20.89      6.92 o 
  11   7   0     1844.97     1874.81     71.25 o 
  13   7   0       20.35       17.51     17.85 o 
   0   8   0      863.26      810.68    226.04 o 
   2   8   0    14047.83    13846.26    143.67 o 
   4   8   0     1460.71     1513.37     46.78 o 
   6   8   0      482.49      444.69     17.57 o 
   8   8   0     1942.74     1985.88     87.53 o 
  10   8   0        9.96       30.41      5.61 o 
  12   8   0      256.99      340.05     34.30 o 
  14   8   0     1332.52     1451.57     54.40 o 
   1   9   0     4768.28     4717.06     99.70 o 
   3   9   0      249.31      328.03     17.21 o 
   5   9   0        6.58       15.16      3.81 o 
   7   9   0      389.42      352.49     12.32 o 
   9   9   0      117.58      101.86     13.06 o 
  11   9   0       93.50      111.33     17.00 o 
  13   9   0      196.76      147.55     26.35 o 
   0  10   0     1353.61     1547.40     66.82 o 
   2  10   0     3140.52     3269.46    119.60 o 
   4  10   0       31.44       45.13      6.08 o 
   6  10   0      109.05      117.28      6.81 o 
   8  10   0      564.30      526.11     20.37 o 
  10  10   0     1220.50     1211.35     30.92 o 
  12  10   0      730.54      821.66     47.90 o 
  14  10   0       80.44       87.63     23.09 o 
   1  11   0     3641.09     3863.54     90.16 o 
   3  11   0      443.55      597.40     30.01 o 
   5  11   0       45.99       51.31      7.76 o 
   7  11   0      383.69      414.92     10.86 o 
   9  11   0        5.15       10.45      8.94 o 
  11  11   0      873.43      838.75     47.86 o 
  13  11   0       15.62       23.64      7.98 o 
   0  12   0      112.77       45.49     28.49 o 
   2  12   0     2778.49     2908.22     55.93 o 
   4  12   0     2455.96     2172.13     56.18 o 
   6  12   0       14.35       17.47      5.75 o 
   8  12   0     5167.96     5257.00     88.35 o 
  10  12   0       50.46       48.26      8.40 o 
  12  12   0        0.86       14.71      8.28 o 
   1  13   0        7.34       -3.89     15.35 o 
   3  13   0    10541.09    11020.77    301.80 o 
   5  13   0      487.79      601.16     21.43 o 
   7  13   0      516.80      536.28      9.58 o 
   9  13   0     1104.27     1253.32     89.30 o 
  11  13   0       18.56       21.90      7.09 o 
  13  13   0      203.19      222.78     60.88 o 
   0  14   0     1285.58     1302.33     80.91 o 
   2  14   0        8.82        2.83     33.51 o 
   4  14   0      132.32      133.71     10.24 o 
   6  14   0       26.53       47.41      8.69 o 
   8  14   0        2.55       19.69     13.84 o 
  10  14   0      139.10      146.71     28.46 o 
  12  14   0      339.83      378.43     35.71 o 
   1  15   0      870.30      854.38     52.91 o 
   3  15   0      116.98      116.20     18.03 o 
   5  15   0      850.81      859.36     30.45 o 
   7  15   0       93.06       86.07     16.30 o 
   9  15   0      103.75       97.97     21.66 o 
  11  15   0      136.81      131.58     23.41 o 
   0  16   0     1173.49     1068.89     52.12 o 
   2  16   0     2415.60     2568.47     80.09 o 
   4  16   0     9333.93     9152.05    240.91 o 
   6  16   0     2592.05     2565.62     68.70 o 
   8  16   0        2.67       10.72     11.26 o 
  10  16   0      265.36      293.34     55.55 o 
  12  16   0      135.49      116.90     23.60 o 
   1  17   0      477.29      473.14     15.01 o 
   3  17   0     2607.20     2708.26     95.05 o 
   5  17   0       60.60       95.34     17.43 o 
   7  17   0      929.54      966.22     57.12 o 
   9  17   0     1168.37     1252.57     79.46 o 
  11  17   0        6.87        4.32     46.46 o 
   0  18   0       31.99       19.41     12.04 o 
   2  18   0     1043.08      893.79     55.95 o 
   4  18   0      332.61      269.05     31.16 o 
   6  18   0       81.63      119.87     24.74 o 
   8  18   0      384.99      432.30    123.38 o 
  10  18   0       57.00       69.27     22.64 o 
   1  19   0      320.87      314.88     22.23 o 
   3  19   0        0.91       23.33      8.85 o 
   5  19   0     3649.37     3909.55    113.11 o 
   7  19   0      639.84      638.86     53.36 o 
   9  19   0       19.73       37.30     13.00 o 
   0  20   0     2118.86     2252.11    120.94 o 
   2  20   0     2661.52     2825.68    108.31 o 
   4  20   0      267.04      296.33     31.60 o 
   6  20   0      170.69      158.37     26.72 o 
   8  20   0        0.44        6.26     18.95 o 
   1  21   0      130.89      105.13     22.05 o 
   3  21   0        6.30       20.81     10.76 o 
   5  21   0     2212.89     2531.87    150.39 o 
   7  21   0      417.58      495.81     87.11 o 
   0  22   0      444.59      367.94     81.87 o 
   2  22   0      331.46      396.13     32.07 o 
   4  22   0        2.47       12.74      6.59 o 
   6  22   0       62.12       63.92     19.33 o 
   1  23   0       68.46       57.56     16.78 o 
   3  23   0        1.92       13.69      7.30 o 
   5  23   0      688.72      725.64     89.63 o 
   0  24   0        2.63       31.38     14.94 o 
   2  24   0      494.48      605.58     43.02 o 
   4  24   0      242.39      172.16     33.53 o 
   1  25   0      130.79      116.06     23.98 o 
   1   1   1     9137.39     8235.95     72.33 o 
   2   1   1     1857.90     1809.59     24.99 o 
   3   1   1     3117.33     2949.50     21.26 o 
   4   1   1     6203.53     6203.93     63.00 o 
   5   1   1     2702.77     2640.38     18.19 o 
   6   1   1     1507.84     1683.52     19.53 o 
   7   1   1     1887.51     2039.84     19.76 o 
   8   1   1     1360.52     1461.91     19.68 o 
   9   1   1     1356.45     1320.85     26.02 o 
  10   1   1        1.81        6.45      5.29 o 
  11   1   1     3430.54     3312.36     81.45 o 
  12   1   1        8.37       11.20      4.78 o 
  13   1   1       65.37       57.10      7.73 o 
  14   1   1      118.34       88.76     16.82 o 
  15   1   1        1.83       23.55      8.32 o 
   0   2   1      358.22      364.13     13.00 o 
   1   2   1     2523.28     2379.84     43.49 o 
   2   2   1       29.71       22.88      1.93 o 
   3   2   1    16856.42    15661.22    116.29 o 
   4   2   1     9153.15     8423.42     50.99 o 
   5   2   1      238.53      202.37      5.28 o 
   6   2   1        9.32       11.75      1.53 o 
   7   2   1      136.45      181.53      7.46 o 
   8   2   1      695.58      703.36     16.21 o 
   9   2   1       21.39       13.14      3.06 o 
  10   2   1        0.49       12.18      2.86 o 
  11   2   1      815.01      839.38     23.06 o 
  12   2   1       77.99       82.49     11.53 o 
  13   2   1       32.20       46.67      9.50 o 
  14   2   1       24.18       18.19      8.32 o 
  15   2   1       24.84       21.25     13.90 o 
   1   3   1     2102.51     2064.41     38.42 o 
   3   3   1     2759.64     2557.51     22.07 o 
   4   3   1     2865.95     2759.85     20.65 o 
   5   3   1      106.72      120.42      4.22 o 
   6   3   1    15567.96    15665.89    165.85 o 
   7   3   1     1211.67     1069.52     21.75 o 
   8   3   1     1439.89     1530.78     21.90 o 
   9   3   1        1.22        6.56      3.82 o 
  10   3   1       33.63       28.02      4.57 o 
  11   3   1     1428.62     1452.24     38.23 o 
  12   3   1        4.54       16.76      5.60 o 
  13   3   1      242.92      234.23     33.16 o 
  14   3   1        1.13        0.14      8.01 o 
  15   3   1       92.58       87.32     17.32 o 
   0   4   1    15799.44    14786.75    159.54 o 
   1   4   1      202.27      215.86     10.85 o 
   2   4   1    13878.42    12444.36    104.15 o 
   3   4   1      313.75      217.66      6.54 o 
   4   4   1      309.70      353.99      6.31 o 
   5   4   1      145.97      141.18      5.75 o 
   6   4   1      324.25      341.67     10.39 o 
   7   4   1     4439.20     4530.30     40.07 o 
   8   4   1       16.17       22.90      4.29 o 
   9   4   1      184.87      214.35      9.85 o 
  10   4   1     2977.49     2987.80     44.32 o 
  11   4   1       99.35       97.76     12.34 o 
  12   4   1      357.89      366.68     27.60 o 
  13   4   1       29.87       41.07      8.59 o 
  14   4   1      477.85      520.71     36.44 o 
  15   4   1        3.85       13.81     11.61 o 
   1   5   1    10520.07     9497.80    182.07 o 
   2   5   1        0.06        2.05      6.11 o 
   3   5   1     4137.02     3891.33     52.46 o 
   4   5   1      485.96      557.22     10.63 o 
   5   5   1      572.56      688.27     15.76 o 
   6   5   1     8469.94     8359.45     79.34 o 
   7   5   1     6184.76     6414.64     67.84 o 
   8   5   1      100.66       82.19      8.25 o 
   9   5   1      493.88      518.52     10.74 o 
  10   5   1      540.17      523.94      9.51 o 
  11   5   1       30.68       20.02      5.55 o 
  12   5   1      117.74       96.50     14.27 o 
  13   5   1       47.26       42.83      8.29 o 
  14   5   1       13.84       16.94      9.40 o 
  15   5   1        1.38        5.80      8.71 o 
   0   6   1     8098.61     7221.51     93.00 o 
   1   6   1     7080.57     6870.04     55.13 o 
   2   6   1     7101.13     6671.31     83.22 o 
   3   6   1       69.31       39.24      5.06 o 
   4   6   1     5504.65     5489.70     66.38 o 
   5   6   1      199.44      206.48      8.34 o 
   6   6   1      355.52      376.10      9.14 o 
   7   6   1       93.68       94.91      8.46 o 
   8   6   1      108.56      149.30      7.37 o 
   9   6   1     3585.49     3558.11     68.06 o 
  10   6   1       58.65       48.82      5.29 o 
  11   6   1      522.92      518.68     14.93 o 
  12   6   1      662.52      637.96     35.58 o 
  13   6   1      541.31      666.68     28.59 o 
  14   6   1      167.77      166.41     26.07 o 
  15   6   1      168.78      127.67     22.89 o 
   1   7   1     6171.38     5973.74     66.92 o 
   2   7   1      175.44      140.49      8.18 o 
   3   7   1     7783.90     7214.50     83.29 o 
   4   7   1      100.82      127.21      8.72 o 
   5   7   1      383.86      330.44     13.05 o 
   6   7   1     5442.24     5538.05     54.60 o 
   7   7   1       14.79       18.03      3.73 o 
   8   7   1      629.69      633.32      9.74 o 
   9   7   1     4620.71     4817.14     96.33 o 
  10   7   1        0.60        1.79      3.67 o 
  11   7   1      224.48      258.01     13.31 o 
  12   7   1      315.26      340.32     20.42 o 
  13   7   1       67.83       41.63      9.36 o 
  14   7   1      430.84      478.73     33.20 o 
   0   8   1     1829.59     1752.76     57.22 o 
   1   8   1      720.83      851.40     28.34 o 
   2   8   1     1847.82     1682.37     34.04 o 
   3   8   1    15529.44    15764.33    266.25 o 
   4   8   1       98.32      198.10      7.11 o 
   5   8   1      257.95      252.21     10.76 o 
   6   8   1      256.21      274.44     11.42 o 
   7   8   1     1229.73     1307.69     27.46 o 
   8   8   1      379.52      361.11      4.87 o 
   9   8   1      157.36      154.59      9.76 o 
  10   8   1      621.20      639.21     20.25 o 
  11   8   1       48.99       47.95      7.31 o 
  12   8   1      891.65      897.16     43.81 o 
  13   8   1      106.63       72.85     12.16 o 
  14   8   1      254.24      193.08     31.05 o 
   1   9   1      735.62      872.56     28.63 o 
   2   9   1     4951.25     4685.00     70.97 o 
   3   9   1     2320.49     2494.64     41.58 o 
   4   9   1      127.20      126.18      8.40 o 
   5   9   1     4931.62     5123.13     74.45 o 
   6   9   1       20.09       17.39      4.19 o 
   7   9   1     2356.42     2248.69     45.90 o 
   8   9   1     1007.18      995.66     23.31 o 
   9   9   1       13.05       10.05      4.76 o 
  10   9   1     2922.75     3136.41     51.71 o 
  11   9   1      370.22      388.14     10.08 o 
  12   9   1      161.69      136.68     17.25 o 
  13   9   1        1.03       19.63      5.28 o 
  14   9   1      556.82      557.97     63.60 o 
   0  10   1    15387.39    15212.71    315.12 o 
   1  10   1      541.31      580.29     22.97 o 
   2  10   1     1849.05     1699.23     30.84 o 
   3  10   1     6789.13     6615.55     73.11 o 
   4  10   1      136.15      135.52      4.23 o 
   5  10   1      871.92      962.34     17.29 o 
   6  10   1     1657.51     1703.48     37.26 o 
   7  10   1      764.56      813.80     24.04 o 
   8  10   1     1030.86     1029.50     23.36 o 
   9  10   1     2072.77     2023.02     50.69 o 
  10  10   1     1715.79     1754.52     41.66 o 
  11  10   1      514.55      458.26     25.39 o 
  12  10   1      114.97      132.14     16.69 o 
  13  10   1      393.49      365.46     33.03 o 
  14  10   1        0.09       -2.02     11.14 o 
   1  11   1     7583.49     7910.25    146.14 o 
   2  11   1       42.67      103.34     12.57 o 
   3  11   1     2821.13     2794.82     40.23 o 
   4  11   1      448.04      492.93     15.88 o 
   5  11   1     3773.34     3708.42     51.39 o 
   6  11   1      856.00      871.06     26.69 o 
   7  11   1     2646.87     2715.89     52.78 o 
   8  11   1     1343.25     1433.65     33.06 o 
   9  11   1      138.18      154.82     12.49 o 
  10  11   1      770.48      802.01     25.01 o 
  11  11   1      166.41      174.12     17.47 o 
  12  11   1      716.12      741.90     39.96 o 
  13  11   1       40.49       42.80      9.71 o 
   0  12   1     2845.56     2483.71     75.45 o 
   1  12   1       15.16       -2.33      5.57 o 
   2  12   1      156.11      139.73     20.08 o 
   3  12   1     2036.28     2045.33     37.47 o 
   4  12   1       69.97       78.21      7.35 o 
   5  12   1     3295.46     3441.26     74.71 o 
   6  12   1      979.76      944.75     27.83 o 
   7  12   1      191.43      190.39     13.35 o 
   8  12   1     2064.69     1976.17     49.97 o 
   9  12   1       99.10       68.71      7.87 o 
  10  12   1      197.34      192.52     17.64 o 
  11  12   1      133.42      122.85     13.93 o 
  12  12   1      416.61      462.03     47.63 o 
  13  12   1       14.68       18.84      9.97 o 
   1  13   1       83.39       85.75     15.38 o 
   2  13   1     1855.26     1844.78     51.28 o 
   3  13   1      145.22      196.49     11.02 o 
   4  13   1      331.58      400.44     27.88 o 
   5  13   1     1649.23     1612.77     50.80 o 
   6  13   1        1.87       11.28      6.58 o 
   7  13   1      313.39      365.86     14.55 o 
   8  13   1     5371.69     5445.23     90.12 o 
   9  13   1      155.43      152.92     14.12 o 
  10  13   1      218.04      170.82     15.65 o 
  11  13   1       81.06       59.33     10.77 o 
  12  13   1      103.50       91.57     13.04 o 
  13  13   1      126.54      137.10     24.87 o 
   0  14   1     1076.04     1146.70     88.45 o 
   1  14   1      567.34      639.38     39.88 o 
   2  14   1     1567.65     1496.43     50.01 o 
   3  14   1      480.90      498.01     17.63 o 
   4  14   1     1193.21     1137.74     36.94 o 
   5  14   1     1395.15     1397.74     37.03 o 
   6  14   1       84.65       84.00      8.89 o 
   7  14   1        3.61       15.48      5.59 o 
   8  14   1      366.46      411.25     41.92 o 
   9  14   1     1196.77     1132.01     54.22 o 
  10  14   1        0.04        7.84      3.30 o 
  11  14   1       60.63       45.02      8.08 o 
  12  14   1       15.89       21.17      5.13 o 
   1  15   1     1115.99     1028.13     43.12 o 
   2  15   1     5645.34     5687.70    189.41 o 
   3  15   1      565.48      590.82     28.43 o 
   4  15   1     2930.92     2910.96     73.82 o 
   5  15   1     1702.23     1629.88     36.08 o 
   6  15   1      495.13      518.62     27.05 o 
   7  15   1        1.18       11.61      3.34 o 
   8  15   1      208.04      273.99     21.91 o 
   9  15   1      312.44      358.62     25.45 o 
  10  15   1       90.40       74.54     10.98 o 
  11  15   1      310.76      267.25     30.38 o 
  12  15   1      265.92      255.95     35.94 o 
   0  16   1       36.69       48.87     25.11 o 
   1  16   1     3014.18     2909.46     67.66 o 
   2  16   1      146.39      142.32     17.54 o 
   3  16   1     1892.04     1819.22     50.10 o 
   4  16   1      726.80      740.23     49.70 o 
   5  16   1      847.38      856.57     29.42 o 
   6  16   1      100.82       70.93     12.59 o 
   7  16   1      137.76      147.00      8.72 o 
   8  16   1      351.92      333.50     30.05 o 
   9  16   1       47.35       46.58      9.90 o 
  10  16   1       39.09       46.42     11.08 o 
  11  16   1      618.25      693.56     18.22 o 
  12  16   1      125.95      101.38     15.83 o 
   1  17   1     1359.70     1248.20     32.53 o 
   2  17   1        3.51       16.14     15.43 o 
   3  17   1     1729.01     1575.08     54.10 o 
   4  17   1        9.87       18.71      9.77 o 
   5  17   1      807.43      844.03     19.97 o 
   6  17   1        9.18       17.69      5.03 o 
   7  17   1       58.19       69.68     11.98 o 
   8  17   1      134.54      123.76     16.26 o 
   9  17   1      270.77      300.75     29.05 o 
  10  17   1       63.82       54.64      9.43 o 
  11  17   1        0.67       15.62      8.04 o 
   0  18   1      169.37      143.96     50.12 o 
   1  18   1      188.12      195.86     18.28 o 
   2  18   1        2.79       22.21     17.10 o 
   3  18   1       92.99       58.08     19.33 o 
   4  18   1      189.49      193.27     16.04 o 
   5  18   1        0.95        1.94      8.17 o 
   6  18   1        4.94        8.60      6.92 o 
   7  18   1        9.67        6.60     15.80 o 
   8  18   1        9.03       13.10      6.73 o 
   9  18   1       57.80       51.99     10.12 o 
  10  18   1      152.48      170.84     24.58 o 
   1  19   1      708.65      747.28     21.24 o 
   2  19   1      152.47      113.59     15.95 o 
   3  19   1        8.03       14.39      4.44 o 
   4  19   1        8.89        8.38      5.94 o 
   5  19   1        0.00        4.69      9.50 o 
   6  19   1        0.01       10.80      8.50 o 
   7  19   1       16.12       37.43     11.06 o 
   8  19   1        0.48       17.39     10.92 o 
   9  19   1       60.31       68.72     11.65 o 
  10  19   1       19.59       22.13      7.46 o 
   0  20   1        1.49       12.16     12.15 o 
   1  20   1      107.28       83.93     10.00 o 
   2  20   1       14.79       17.48      5.33 o 
   3  20   1       11.35       11.16      5.89 o 
   4  20   1        8.14       14.94      6.62 o 
   5  20   1        6.26       21.07      5.79 o 
   6  20   1        0.02        5.14      4.86 o 
   7  20   1       32.00       20.47      7.13 o 
   8  20   1        0.19       13.43     10.54 o 
   9  20   1      127.12       86.32     19.54 o 
   1  21   1        0.12        7.18      6.06 o 
   2  21   1       14.50       19.32      5.74 o 
   3  21   1        3.73       10.18      6.68 o 
   4  21   1        0.35       15.00      4.87 o 
   5  21   1       43.36       37.27      6.85 o 
   6  21   1       97.50       95.80     14.88 o 
   7  21   1       14.98       19.38     10.61 o 
   8  21   1       11.26       11.67     10.90 o 
   0  22   1      212.56      200.81     26.76 o 
   1  22   1      937.14     1053.10     38.50 o 
   2  22   1      120.83      147.25     18.71 o 
   3  22   1      232.45      219.39     24.20 o 
   4  22   1      156.18      139.51     15.33 o 
   5  22   1       17.21       21.35      7.87 o 
   6  22   1        5.02       21.64      7.54 o 
   7  22   1      130.44      141.32     29.09 o 
   1  23   1       13.90       20.43      5.72 o 
   2  23   1       97.56       68.90     11.10 o 
   3  23   1        9.33       28.39      8.04 o 
   4  23   1      183.81      165.03     27.34 o 
   5  23   1      188.49      182.20     32.61 o 
   6  23   1      149.18      151.41     34.68 o 
   0  24   1      909.76     1019.27     51.74 o 
   1  24   1       99.63       80.06     10.58 o 
   2  24   1       21.17       32.38      6.89 o 
   3  24   1       39.51       32.22      8.30 o 
   4  24   1       22.39       29.51      7.47 o 
   5  24   1       20.17       14.36      7.15 o 
   1  25   1       63.61       84.63     12.97 o 
   2  25   1        7.32       23.66      8.98 o 
   0   0   2    16038.18    15296.40    814.28 o 
   1   0   2      139.70      115.73      6.43 o 
   2   0   2     6342.86     5800.59     63.51 o 
   3   0   2    21389.04    19679.13    286.73 o 
   4   0   2     5786.32     5753.45     77.05 o 
   5   0   2      414.03      577.70     14.21 o 
   6   0   2      189.93      206.92     11.52 o 
   7   0   2     4007.05     3963.83     50.73 o 
   8   0   2       20.45       27.18      5.75 o 
   9   0   2     1588.57     1619.87     46.75 o 
  10   0   2      148.40      149.61     25.27 o 
  11   0   2       16.09       19.50      7.45 o 
  12   0   2      249.92      237.16     17.27 o 
  13   0   2     1329.27     1321.68     68.82 o 
  14   0   2        5.59       20.78     10.79 o 
  15   0   2      184.07      145.26     43.68 o 
   1   1   2      489.87      461.15      9.08 o 
   2   1   2    19532.01    17415.07    143.07 o 
   3   1   2     1114.92     1187.36     19.22 o 
   4   1   2    17305.86    16850.82    120.73 o 
   5   1   2     2244.15     2395.08     34.93 o 
   6   1   2       13.19       22.18      2.45 o 
   7   1   2      224.43      210.60      5.98 o 
   8   1   2     4110.01     4111.71     50.43 o 
   9   1   2      585.69      586.11     11.63 o 
  10   1   2     1196.94     1213.34     28.89 o 
  11   1   2      207.12      200.02     12.43 o 
  12   1   2      156.87      160.41     20.11 o 
  13   1   2      357.90      358.09     31.25 o 
  14   1   2       64.62       49.51     11.54 o 
  15   1   2        6.55       35.37     20.33 o 
   0   2   2     4512.43     4075.70     55.10 o 
   1   2   2    18093.72    16615.90    147.08 o 
   2   2   2     1009.90      949.32     21.75 o 
   3   2   2    20485.20    18639.37    129.01 o 
   4   2   2     2151.31     2097.20     31.68 o 
   5   2   2     2988.97     2788.10     36.81 o 
   6   2   2     1181.15     1206.41     26.96 o 
   7   2   2     1409.63     1474.20     21.60 o 
   8   2   2      192.69      216.17      8.41 o 
   9   2   2     1980.50     2057.61     54.35 o 
  10   2   2     1060.81     1098.40     24.76 o 
  11   2   2      109.64      112.81     10.70 o 
  12   2   2        1.40       13.59      6.35 o 
  13   2   2      985.55     1078.38     30.37 o 
  14   2   2       23.24       27.52      9.47 o 
  15   2   2      221.37      225.28     41.76 o 
   1   3   2       17.12       20.94      3.02 o 
   2   3   2      832.86      707.88     14.97 o 
   3   3   2     2685.68     2568.74     26.53 o 
   4   3   2      313.76      282.48      5.73 o 
   5   3   2        8.35        5.97      1.56 o 
   6   3   2     2407.59     2259.54     25.97 o 
   7   3   2     4756.75     4881.34     49.30 o 
   8   3   2      185.17      153.27      7.37 o 
   9   3   2       24.41       38.35      4.12 o 
  10   3   2      339.37      353.73      9.40 o 
  11   3   2       12.00       14.22      5.23 o 
  12   3   2        0.08       13.89      6.32 o 
  13   3   2       25.74       25.26      5.49 o 
  14   3   2      188.62      187.93     26.77 o 
  15   3   2       18.46       22.23      8.64 o 
   0   4   2        0.52       10.06      5.87 o 
   1   4   2     1584.90     1377.33     37.95 o 
   2   4   2      568.43      554.78     15.03 o 
   3   4   2      202.67      174.77      5.74 o 
   4   4   2     1093.61     1078.02     19.58 o 
   5   4   2     8274.24     8408.04    112.57 o 
   6   4   2     3487.61     3611.72     41.24 o 
   7   4   2     3895.38     4075.51     39.45 o 
   8   4   2      506.72      530.69      6.65 o 
   9   4   2     1047.59     1069.96     30.55 o 
  10   4   2      697.59      691.06     11.51 o 
  11   4   2      662.57      703.61     16.27 o 
  12   4   2        0.26        9.20      7.30 o 
  13   4   2        0.11       10.43      5.66 o 
  14   4   2       11.06       16.21      8.20 o 
  15   4   2      119.93       81.21     15.19 o 
   1   5   2      427.35      385.44     11.02 o 
   2   5   2     2612.10     2490.20     37.29 o 
   3   5   2     1472.32     1462.69     28.84 o 
   4   5   2    16089.14    15154.64    107.30 o 
   5   5   2       87.44       67.61      4.83 o 
   6   5   2     8874.54     8711.85     98.41 o 
   7   5   2     2288.96     2379.65     34.72 o 
   8   5   2     4826.05     5172.10     96.66 o 
   9   5   2      283.80      270.41      8.72 o 
  10   5   2      569.65      608.51     19.52 o 
  11   5   2      250.29      278.21     18.18 o 
  12   5   2      750.11      866.68     34.98 o 
  13   5   2        0.06       19.96      7.48 o 
  14   5   2        2.53       12.06      9.16 o 
  15   5   2        7.36       13.32      8.11 o 
   0   6   2      186.99      211.52     14.22 o 
   1   6   2    18071.79    16833.83    158.14 o 
   2   6   2       35.60       39.18      3.11 o 
   3   6   2      308.56      321.38      8.47 o 
   4   6   2      491.18      496.31     13.46 o 
   5   6   2       31.73       15.76      4.37 o 
   6   6   2      216.59      226.09      7.41 o 
   7   6   2     3313.72     3131.00     42.23 o 
   8   6   2        1.30        4.51      2.81 o 
   9   6   2      539.52      597.88     16.18 o 
  10   6   2       92.00       81.62      8.87 o 
  11   6   2      179.16      177.78     15.55 o 
  12   6   2      406.75      463.71     47.86 o 
  13   6   2       37.68       48.26      9.40 o 
  14   6   2       75.35       66.64     11.16 o 
  15   6   2       26.23       19.16     10.37 o 
   1   7   2     1730.98     1724.13     36.35 o 
   2   7   2     4903.89     4929.97     58.08 o 
   3   7   2      151.86      144.38      6.68 o 
   4   7   2       70.08       75.68      7.11 o 
   5   7   2     1253.00     1413.52     25.64 o 
   6   7   2      392.98      373.84      9.77 o 
   7   7   2        0.45        5.17      4.98 o 
   8   7   2      577.22      511.57     14.05 o 
   9   7   2      135.10      129.12     14.88 o 
  10   7   2       15.25       10.28      5.30 o 
  11   7   2        9.02        7.93      5.59 o 
  12   7   2        0.79       23.45      6.51 o 
  13   7   2       37.98       36.78      6.93 o 
  14   7   2      220.93      219.88     29.34 o 
   0   8   2        9.17       10.92      8.40 o 
   1   8   2        3.17       11.53      6.86 o 
   2   8   2      287.40      329.69     15.34 o 
   3   8   2      263.47      259.96     16.68 o 
   4   8   2       55.84       86.88      6.66 o 
   5   8   2       90.33       78.14      7.80 o 
   6   8   2      136.47      145.09      8.95 o 
   7   8   2      921.17      999.57     23.06 o 
   8   8   2      229.79      232.77     21.47 o 
   9   8   2      771.10      747.39     14.81 o 
  10   8   2       28.50       29.76      5.53 o 
  11   8   2        0.07        9.94      5.24 o 
  12   8   2      152.65      125.71     18.64 o 
  13   8   2       50.55       27.46      7.99 o 
  14   8   2      113.71       88.57     13.86 o 
   1   9   2      754.11      838.36     26.58 o 
   2   9   2    10734.71    11875.45    205.54 o 
   3   9   2      404.40      417.03     16.36 o 
   4   9   2        1.71        0.05      5.22 o 
   5   9   2        1.45        7.29      3.89 o 
   6   9   2      276.49      289.84     10.19 o 
   7   9   2       28.31       22.84      6.82 o 
   8   9   2     1079.00     1000.14     25.08 o 
   9   9   2       49.57       38.94      5.96 o 
  10   9   2      829.98      919.05     19.58 o 
  11   9   2       36.17       46.41      6.46 o 
  12   9   2      133.09      119.77     12.34 o 
  13   9   2        1.72       13.80      7.34 o 
  14   9   2       18.62       24.49      8.08 o 
   0  10   2        2.71       12.28     10.38 o 
   1  10   2      170.43      185.35     11.79 o 
   2  10   2       90.87       68.20     11.25 o 
   3  10   2       10.22        4.73      6.13 o 
   4  10   2      393.63      376.11     12.90 o 
   5  10   2      906.84      927.17     19.25 o 
   6  10   2       73.03       85.80     12.01 o 
   7  10   2      249.06      285.35     10.30 o 
   8  10   2      215.26      224.14     12.39 o 
   9  10   2     1064.49     1019.22     29.55 o 
  10  10   2        6.11        8.17      5.49 o 
  11  10   2     1075.59     1096.93     44.10 o 
  12  10   2       74.21       71.66     11.14 o 
  13  10   2       30.28       36.25      8.48 o 
  14  10   2       11.72        8.29     11.02 o 
   1  11   2      305.31      350.57     32.27 o 
   2  11   2      317.15      334.43     18.30 o 
   3  11   2       22.45       38.11      6.03 o 
   4  11   2     4400.58     4466.37     94.90 o 
   5  11   2      952.40      934.08     22.83 o 
   6  11   2      194.28      206.85      9.16 o 
   7  11   2      307.96      319.95     14.50 o 
   8  11   2     2545.79     2404.59     44.40 o 
   9  11   2      110.96      100.27      9.03 o 
  10  11   2       84.51       54.48      7.24 o 
  11  11   2      418.97      401.11     15.96 o 
  12  11   2        1.70       -1.01      6.66 o 
  13  11   2       20.49       21.73      9.72 o 
   0  12   2      469.44      365.67     20.96 o 
   1  12   2      998.97      879.76     42.09 o 
   2  12   2      428.01      365.12     35.22 o 
   3  12   2        2.08        3.40      5.47 o 
   4  12   2      674.41      662.35     26.71 o 
   5  12   2      429.40      455.86     25.07 o 
   6  12   2       72.13       78.40      7.42 o 
   7  12   2     6410.73     6577.06     97.50 o 
   8  12   2      586.52      581.41     15.34 o 
   9  12   2     3244.11     3417.55     56.47 o 
  10  12   2        5.12       14.17      3.74 o 
  11  12   2      466.50      446.22     21.70 o 
  12  12   2      138.21      118.54     15.44 o 
  13  12   2      479.11      603.11     95.50 o 
   1  13   2      141.57      149.98     22.70 o 
   2  13   2     1024.63     1103.05     23.07 o 
   3  13   2      115.33      105.90     13.28 o 
   4  13   2     3734.40     3752.10     85.92 o 
   5  13   2      135.55      127.53     11.42 o 
   6  13   2        5.72       15.14      9.31 o 
   7  13   2        4.44        5.33     11.40 o 
   8  13   2      152.94      138.83     13.44 o 
   9  13   2        0.22       12.23      9.28 o 
  10  13   2        5.87       13.48      5.22 o 
  11  13   2       55.31       51.58      8.23 o 
  12  13   2        0.01        6.10      9.87 o 
  13  13   2       15.80       20.29     14.78 o 
   0  14   2      197.23      177.31     32.71 o 
   1  14   2     5244.83     4837.34    129.81 o 
   2  14   2       70.22       62.34     11.88 o 
   3  14   2       87.65      130.34     16.25 o 
   4  14   2       76.30       77.80      9.00 o 
   5  14   2      114.00       99.85      9.22 o 
   6  14   2       46.32       38.02     13.12 o 
   7  14   2      409.75      381.94     16.40 o 
   8  14   2        4.14        5.05      5.99 o 
   9  14   2      209.22      201.67     22.91 o 
  10  14   2       44.63       28.79     10.49 o 
  11  14   2      232.96      251.37     24.93 o 
  12  14   2       11.28       11.32      9.39 o 
   1  15   2      634.54      601.46     48.08 o 
   2  15   2      817.21      863.12     36.67 o 
   3  15   2       59.74       44.10     23.45 o 
   4  15   2     1313.37     1321.41     34.53 o 
   5  15   2        9.57       13.13      7.35 o 
   6  15   2      448.03      467.26     12.16 o 
   7  15   2      323.38      313.71     20.06 o 
   8  15   2       25.08       28.47     11.76 o 
   9  15   2       43.42       49.39      7.85 o 
  10  15   2      550.49      606.99     42.05 o 
  11  15   2        8.48       13.16      6.76 o 
  12  15   2      424.68      498.37     56.81 o 
   0  16   2       48.30       41.82     39.27 o 
   1  16   2     1256.94     1232.77     44.82 o 
   2  16   2       12.06       15.16     18.87 o 
   3  16   2      241.42      281.46     22.90 o 
   4  16   2      358.73      367.80     13.21 o 
   5  16   2     1595.49     1513.70     47.62 o 
   6  16   2       88.15       69.48      9.69 o 
   7  16   2      294.98      227.28     28.43 o 
   8  16   2      104.52       86.70     13.43 o 
   9  16   2      215.07      190.49     23.86 o 
  10  16   2       37.62       51.81     11.32 o 
  11  16   2       58.02       58.73     10.94 o 
   1  17   2      117.18      100.10     12.58 o 
   2  17   2     1136.94     1065.78     35.24 o 
   3  17   2       10.09       27.03     18.73 o 
   4  17   2      350.16      297.43     19.47 o 
   5  17   2        6.52        7.74      9.71 o 
   6  17   2     1574.11     1592.56     44.68 o 
   7  17   2      184.14      162.51     20.93 o 
   8  17   2      690.09      877.73     29.15 o 
   9  17   2      183.40      178.78     24.62 o 
  10  17   2       20.34       19.95      7.00 o 
  11  17   2        2.57       13.61     10.65 o 
   0  18   2       72.47       55.77     15.60 o 
   1  18   2     4639.05     4353.40    124.24 o 
   2  18   2       80.93       70.91     12.49 o 
   3  18   2       17.30       34.40     19.84 o 
   4  18   2      490.29      533.39     24.56 o 
   5  18   2      923.37      796.36     35.22 o 
   6  18   2        9.55        7.86     11.56 o 
   7  18   2      163.56      160.37     20.03 o 
   8  18   2       48.84       28.01      7.89 o 
   9  18   2      370.14      441.50     35.15 o 
  10  18   2        0.04        9.96     10.12 o 
   1  19   2        2.87       12.33      9.05 o 
   2  19   2     1156.54     1254.68     39.12 o 
   3  19   2      364.20      326.67     21.88 o 
   4  19   2        2.14       21.74     14.47 o 
   5  19   2       33.22       39.59     13.30 o 
   6  19   2      646.40      764.60     38.08 o 
   7  19   2       10.85       21.32      7.73 o 
   8  19   2       11.60       26.80     10.64 o 
   9  19   2      288.79      235.60     34.33 o 
  10  19   2      427.92      543.27     35.83 o 
   0  20   2      274.59      277.26     27.13 o 
   1  20   2       36.33       48.42      9.18 o 
   2  20   2       46.05       44.82     20.79 o 
   3  20   2     1428.24     1502.35     70.28 o 
   4  20   2        4.45        6.90      7.04 o 
   5  20   2      569.13      551.05     21.97 o 
   6  20   2        0.68        6.97      5.29 o 
   7  20   2        1.57       19.77     11.57 o 
   8  20   2       10.63       19.26      9.92 o 
   9  20   2       55.96       39.94     10.75 o 
   1  21   2       36.70       53.80     44.09 o 
   2  21   2     1007.15     1032.59     28.44 o 
   3  21   2      147.14      106.82     14.65 o 
   4  21   2      553.49      638.66     30.58 o 
   5  21   2        1.58       12.57      6.75 o 
   6  21   2      667.86      655.25     53.94 o 
   7  21   2        0.78       15.23      8.84 o 
   8  21   2      865.41     1007.35     59.38 o 
   0  22   2      927.59      938.26     60.62 o 
   1  22   2      534.74      596.01     26.12 o 
   2  22   2        1.03        4.31      5.48 o 
   3  22   2     1618.84     1620.72     64.23 o 
   4  22   2       34.43       25.29      8.64 o 
   5  22   2      269.97      269.36     22.45 o 
   6  22   2       44.09       55.71     14.54 o 
   7  22   2       35.52       49.93     16.48 o 
   1  23   2       85.98       81.85     10.40 o 
   2  23   2       92.62       97.59     12.78 o 
   3  23   2       12.93       26.22      5.91 o 
   4  23   2       73.37       59.78     12.14 o 
   5  23   2      119.96       94.51     16.73 o 
   6  23   2      159.46      137.18     39.47 o 
   0  24   2      151.27      147.19     27.00 o 
   1  24   2       28.66       34.80      7.75 o 
   2  24   2        1.73        7.54      5.44 o 
   3  24   2       53.63       38.78      7.88 o 
   4  24   2        9.50       20.27      6.18 o 
   1  25   2      113.26       93.23     15.04 o 
   2  25   2       64.50       39.49     11.00 o 
   1   1   3    20988.53    19680.41    234.40 o 
   2   1   3     5972.16     5653.22     64.93 o 
   3   1   3      836.46      783.52     17.66 o 
   4   1   3      165.26      160.65      6.99 o 
   5   1   3      857.00      908.03     20.81 o 
   6   1   3     2909.95     3196.16     35.44 o 
   7   1   3     1052.72     1220.33     24.86 o 
   8   1   3     5119.05     5414.11     63.67 o 
   9   1   3      656.14      607.86     15.41 o 
  10   1   3      150.47      167.37     10.51 o 
  11   1   3     2228.15     2214.43     40.94 o 
  12   1   3       76.35       54.84      8.95 o 
  13   1   3       98.27       90.03     13.66 o 
  14   1   3       62.04       68.40     15.26 o 
  15   1   3        9.95       16.94     10.20 o 
   0   2   3      217.07      248.15      9.78 o 
   1   2   3       82.72       91.87      8.27 o 
   2   2   3     1435.47     1342.42     25.28 o 
   3   2   3     3542.88     3120.33     34.00 o 
   4   2   3      236.30      271.02      6.75 o 
   5   2   3     1634.94     1572.21     18.78 o 
   6   2   3       83.60      108.90      4.42 o 
   7   2   3      643.24      708.70     14.28 o 
   8   2   3      154.57      149.98     10.34 o 
   9   2   3     1694.41     1678.46     44.51 o 
  10   2   3        1.16       14.27      3.26 o 
  11   2   3       60.19       61.84      8.53 o 
  12   2   3       14.18       10.50      6.70 o 
  13   2   3      126.38      110.38     20.34 o 
  14   2   3       26.12       20.89      8.24 o 
  15   2   3      168.01      129.56     23.89 o 
   1   3   3     3911.93     3621.73     36.31 o 
   2   3   3      207.99      158.63      4.88 o 
   3   3   3     3375.96     3359.84     31.73 o 
   4   3   3       26.13       14.77      3.66 o 
   5   3   3        5.95        6.83      1.41 o 
   6   3   3     3791.43     4091.13     49.98 o 
   7   3   3      114.21      108.91      8.38 o 
   8   3   3       97.33       83.84      6.91 o 
   9   3   3      609.49      572.53     15.14 o 
  10   3   3       19.09       18.31      4.93 o 
  11   3   3     2453.58     2449.43     43.42 o 
  12   3   3        3.02       17.48      5.82 o 
  13   3   3      197.01      200.75     23.23 o 
  14   3   3       12.38       13.52      7.68 o 
  15   3   3       54.46       30.43      8.86 o 
   0   4   3     5250.93     5025.01    124.26 o 
   1   4   3     1384.57     1265.19     40.00 o 
   2   4   3     2955.85     2589.37     39.54 o 
   3   4   3     1178.52     1141.73     24.04 o 
   4   4   3     2675.82     2631.01     35.05 o 
   5   4   3      300.17      273.80      9.61 o 
   6   4   3     2673.94     2836.57     27.58 o 
   7   4   3       93.70      101.11      7.51 o 
   8   4   3       49.11       32.83      4.40 o 
   9   4   3       77.85       71.15      6.83 o 
  10   4   3     4619.43     4793.21     77.13 o 
  11   4   3        8.41        8.77      6.49 o 
  12   4   3     1185.29     1209.26     38.35 o 
  13   4   3       10.34       21.39      7.57 o 
  14   4   3      204.52      173.56     29.55 o 
  15   4   3       50.92       57.76     12.20 o 
   1   5   3     2881.22     2629.11     25.36 o 
   2   5   3     1344.99     1180.00     26.38 o 
   3   5   3      682.48      674.24     14.75 o 
   4   5   3     5800.65     5538.49     75.62 o 
   5   5   3      148.81      184.20      8.85 o 
   6   5   3     1384.78     1307.60     27.00 o 
   7   5   3     4635.02     5014.44     65.50 o 
   8   5   3      240.82      291.28     10.19 o 
   9   5   3       14.02       15.02      4.33 o 
  10   5   3     3042.44     3245.40     50.21 o 
  11   5   3       33.38       23.42      4.56 o 
  12   5   3       69.48       57.46     10.80 o 
  13   5   3      339.41      253.19     36.79 o 
  14   5   3       15.21        5.81      6.43 o 
  15   5   3       43.63       32.08     10.99 o 
   0   6   3      152.70      143.16     11.00 o 
   1   6   3    15893.76    14373.63    134.70 o 
   2   6   3     1342.24     1281.96     31.23 o 
   3   6   3      993.42      843.44     26.27 o 
   4   6   3     1481.23     1665.50     26.40 o 
   5   6   3      314.60      369.37     15.51 o 
   6   6   3       24.40       19.38      4.80 o 
   7   6   3      539.57      554.89     19.91 o 
   8   6   3      759.29      827.39     27.08 o 
   9   6   3      213.52      200.56     13.53 o 
  10   6   3      370.26      397.33     13.83 o 
  11   6   3     1552.85     1609.74     41.86 o 
  12   6   3      164.27      133.50     17.32 o 
  13   6   3      653.61      795.36     33.03 o 
  14   6   3       37.40       18.68     10.50 o 
   1   7   3      910.24      902.50     19.99 o 
   2   7   3      221.40      224.02      8.06 o 
   3   7   3      227.09      235.49      9.40 o 
   4   7   3     7610.54     7561.24    108.09 o 
   5   7   3        2.13        4.93      3.36 o 
   6   7   3     4169.19     3915.72     54.64 o 
   7   7   3      176.30      194.73      7.91 o 
   8   7   3      168.96      147.54     12.57 o 
   9   7   3     3232.08     3315.68     70.20 o 
  10   7   3        3.37       12.31      5.63 o 
  11   7   3       26.15       29.14      5.42 o 
  12   7   3     1000.91     1084.37     51.02 o 
  13   7   3      437.47      393.70     28.65 o 
  14   7   3       26.99       22.32      8.65 o 
   0   8   3      873.92      906.44     34.83 o 
   1   8   3     7542.95     7098.45    171.03 o 
   2   8   3      815.74      774.57     28.56 o 
   3   8   3     2712.03     2634.51     41.48 o 
   4   8   3     1083.07     1175.85     34.21 o 
   5   8   3      559.13      678.98     37.41 o 
   6   8   3      442.09      498.58     18.08 o 
   7   8   3     2568.47     2670.67     57.85 o 
   8   8   3       56.78       53.43      5.63 o 
   9   8   3       39.85       34.89      8.72 o 
  10   8   3      272.13      299.78     14.25 o 
  11   8   3       33.26       40.69      6.87 o 
  12   8   3      816.90      824.68     23.85 o 
  13   8   3       91.38       69.07     13.78 o 
  14   8   3       16.94       29.19      8.86 o 
   1   9   3      698.73      750.92     23.92 o 
   2   9   3     5870.08     6336.78    151.28 o 
   3   9   3     1930.21     2051.88     25.55 o 
   4   9   3      389.48      379.63     17.43 o 
   5   9   3      668.71      645.32     18.97 o 
   6   9   3     1138.49     1015.30     32.04 o 
   7   9   3      275.41      249.34     12.24 o 
   8   9   3     1579.58     1575.65     39.55 o 
   9   9   3        7.01       10.46     12.59 o 
  10   9   3      424.92      444.89     13.28 o 
  11   9   3      178.88      178.94     13.91 o 
  12   9   3      143.38      135.74     16.44 o 
  13   9   3        0.14        8.55      6.02 o 
  14   9   3        0.01       -1.00      8.75 o 
   0  10   3     7023.06     7359.52    175.09 o 
   1  10   3     4237.91     4448.44     87.76 o 
   2  10   3       66.37       54.42      5.89 o 
   3  10   3      399.71      273.18     14.04 o 
   4  10   3      118.71      121.97      9.20 o 
   5  10   3      889.93      903.94     32.14 o 
   6  10   3      185.89      179.52     15.25 o 
   7  10   3      550.19      533.29     17.03 o 
   8  10   3     1202.89     1166.80     46.61 o 
   9  10   3     2334.63     2324.14     65.50 o 
  10  10   3       82.43       77.72     10.15 o 
  11  10   3      244.00      265.57     18.53 o 
  12  10   3       69.39       47.58      8.32 o 
  13  10   3      701.38      739.70     77.90 o 
  14  10   3       22.96       18.75     12.35 o 
   1  11   3     1656.30     1881.69     38.26 o 
   2  11   3      416.53      431.24     20.52 o 
   3  11   3     1923.36     2042.07     36.37 o 
   4  11   3     1775.29     1760.23     33.38 o 
   5  11   3      142.33      162.15      8.07 o 
   6  11   3     2910.82     2851.83    100.62 o 
   7  11   3      956.72      970.46     26.47 o 
   8  11   3      612.17      643.23     28.54 o 
   9  11   3        1.49       19.72      6.22 o 
  10  11   3      549.82      575.94     20.11 o 
  11  11   3       90.37       83.90     12.86 o 
  12  11   3        8.70       17.75      6.26 o 
  13  11   3       53.20       53.74     13.55 o 
   0  12   3       17.05       18.38     16.90 o 
   1  12   3     1745.45     1551.27     30.90 o 
   2  12   3       78.51       55.42     10.99 o 
   3  12   3     4750.63     4448.82     78.88 o 
   4  12   3      338.37      333.23     25.85 o 
   5  12   3      614.05      591.44     13.13 o 
   6  12   3      100.35       90.87     12.03 o 
   7  12   3      456.20      425.91     22.49 o 
   8  12   3     1962.13     1924.09     67.30 o 
   9  12   3     1018.00      946.26     28.30 o 
  10  12   3       43.18       18.26      5.53 o 
  11  12   3      180.92      150.82     17.42 o 
  12  12   3       93.43      103.35     19.01 o 
  13  12   3      100.09       91.44     19.64 o 
   1  13   3       60.63       52.34      8.80 o 
   2  13   3     5530.11     5518.52    141.98 o 
   3  13   3      672.70      627.43     23.05 o 
   4  13   3      316.10      336.86     17.28 o 
   5  13   3        9.48        9.70      8.29 o 
   6  13   3        5.27        6.60      8.08 o 
   7  13   3      105.84      129.06      9.77 o 
   8  13   3     1395.25     1409.47     46.55 o 
   9  13   3       74.06       78.41     11.49 o 
  10  13   3      357.99      393.13     21.44 o 
  11  13   3       73.70       53.48      8.73 o 
  12  13   3       38.94       36.97      8.39 o 
  13  13   3      102.94       75.33     22.00 o 
   0  14   3      660.86      692.89     36.94 o 
   1  14   3      617.54      650.45     32.14 o 
   2  14   3      513.88      439.60     29.39 o 
   3  14   3     1441.76     1509.42     54.34 o 
   4  14   3     1383.49     1329.89     35.74 o 
   5  14   3      146.51      162.97     13.95 o 
   6  14   3       96.05       97.30     10.99 o 
   7  14   3        6.09        7.84      7.21 o 
   8  14   3      108.66      109.82     15.36 o 
   9  14   3      369.33      347.08     15.32 o 
  10  14   3       18.01       24.91      7.16 o 
  11  14   3        0.05        3.71      5.82 o 
  12  14   3        0.05        2.12      6.52 o 
   1  15   3       24.64       20.10     10.36 o 
   2  15   3       15.87       16.00     12.67 o 
   3  15   3       28.11       35.21      8.95 o 
   4  15   3     2953.05     2808.58     70.08 o 
   5  15   3     1609.92     1617.85     37.47 o 
   6  15   3       28.31       22.12     10.10 o 
   7  15   3       95.52      113.08     12.99 o 
   8  15   3      149.02      159.77     34.82 o 
   9  15   3      110.27       98.42     15.15 o 
  10  15   3       86.08      101.03     11.50 o 
  11  15   3       79.22       79.50     13.69 o 
  12  15   3      430.10      537.30     32.07 o 
   0  16   3        1.85       14.47     12.83 o 
   1  16   3     3660.91     3581.95    125.02 o 
   2  16   3       48.80       65.92     10.72 o 
   3  16   3      263.73      279.87     18.24 o 
   4  16   3      352.40      348.20     22.91 o 
   5  16   3      351.64      293.39     10.71 o 
   6  16   3      192.93      201.93     20.56 o 
   7  16   3       15.98       38.95     29.65 o 
   8  16   3      130.35      139.07     19.69 o 
   9  16   3       43.11       21.05     10.58 o 
  10  16   3       38.70       24.19      6.29 o 
  11  16   3       71.00       67.84     11.34 o 
   1  17   3     1918.73     1783.42     44.23 o 
   2  17   3     1827.21     1779.58     58.10 o 
   3  17   3     1515.72     1431.52     47.51 o 
   4  17   3      115.47       99.89     12.09 o 
   5  17   3      762.39      772.16     28.28 o 
   6  17   3       36.13       10.91     10.07 o 
   7  17   3      137.26      101.74     15.17 o 
   8  17   3      145.53      126.61     16.05 o 
   9  17   3       11.50       21.07      8.21 o 
  10  17   3      108.12       82.60     13.95 o 
  11  17   3       37.21       31.09      9.22 o 
   0  18   3     2275.84     2423.21     88.85 o 
   1  18   3       60.64       32.12      8.62 o 
   2  18   3      224.67      183.08     20.56 o 
   3  18   3      155.60      125.10     17.78 o 
   4  18   3       34.39       52.66     11.23 o 
   5  18   3        0.07       32.74     20.08 o 
   6  18   3       23.17       25.01     19.78 o 
   7  18   3        0.57       16.43      6.50 o 
   8  18   3       60.32       64.80     14.70 o 
   9  18   3       51.66       40.97      8.25 o 
  10  18   3      481.15      471.87     78.48 o 
   1  19   3      805.42      883.10     41.34 o 
   2  19   3      337.17      302.67     30.54 o 
   3  19   3      196.26      149.27     23.13 o 
   4  19   3       49.30       37.82     15.18 o 
   5  19   3        9.47       11.79     16.46 o 
   6  19   3       71.48      122.18     19.41 o 
   7  19   3       84.36       86.87     13.74 o 
   8  19   3       67.92       40.01     12.09 o 
   9  19   3        0.75       19.41      6.50 o 
  10  19   3       70.57       89.48     28.49 o 
   0  20   3      757.01      686.59     42.09 o 
   1  20   3      309.63      281.27     19.89 o 
   2  20   3       66.83       54.36     24.58 o 
   3  20   3       55.04       70.69     19.63 o 
   4  20   3      409.70      402.22     54.69 o 
   5  20   3       52.05       42.33     35.42 o 
   6  20   3       30.20       36.88      7.96 o 
   7  20   3      132.14      145.32     17.68 o 
   8  20   3       10.95        4.74     11.38 o 
   9  20   3        0.10       13.73     10.28 o 
   1  21   3       14.73       24.69      7.77 o 
   2  21   3       83.66       86.46     13.74 o 
   3  21   3       12.85       53.79     27.40 o 
   4  21   3      125.29       64.27     19.34 o 
   5  21   3        8.95       22.94     15.91 o 
   6  21   3      204.17      218.53     34.52 o 
   7  21   3       55.78       22.15     12.19 o 
   8  21   3       15.36       15.98     10.06 o 
   0  22   3      255.34      295.50     45.52 o 
   1  22   3       70.12      103.65     13.04 o 
   2  22   3       56.80       80.51     21.71 o 
   3  22   3      207.77      143.26     33.39 o 
   4  22   3      147.59      123.31     18.71 o 
   5  22   3       22.56       27.11     19.20 o 
   6  22   3       14.73       17.43      8.77 o 
   7  22   3       56.02       78.44     13.27 o 
   1  23   3       20.84       29.88     13.85 o 
   2  23   3       28.97       30.76     16.60 o 
   3  23   3        4.76       19.35     12.20 o 
   4  23   3      199.39      177.26     23.13 o 
   5  23   3       17.48       14.24      7.38 o 
   6  23   3        3.74       14.77     14.12 o 
   0  24   3      987.51     1003.73    105.14 o 
   1  24   3        0.67       12.59      6.89 o 
   2  24   3      159.19      133.63     22.40 o 
   3  24   3      303.84      266.87     34.09 o 
   4  24   3        4.41        5.70      6.92 o 
   1  25   3      478.34      405.18    158.83 o 
   1   0   4     1275.54     1182.91     31.76 o 
   2   0   4     8615.93     8501.75    175.40 o 
   3   0   4     6940.63     6908.07     81.96 o 
   4   0   4    13615.21    13304.02    357.28 o 
   5   0   4       49.97       61.71      9.03 o 
   6   0   4     2879.85     2999.48     43.76 o 
   7   0   4       28.92       27.26      4.78 o 
   8   0   4       20.43       26.76      4.56 o 
   9   0   4       65.24       45.55      7.39 o 
  10   0   4     1815.85     1846.46     39.56 o 
  11   0   4        8.93       23.89      9.08 o 
  12   0   4     1930.25     2104.69     92.95 o 
  13   0   4      869.44      924.63     53.80 o 
  14   0   4      127.85       66.26     17.11 o 
  15   0   4      128.90      121.99     40.89 o 
   1   1   4     4597.82     4468.62     36.20 o 
   2   1   4     7751.39     7659.54     66.45 o 
   3   1   4     5851.94     5647.30     59.29 o 
   4   1   4       55.53       60.15      8.39 o 
   5   1   4     1931.72     1825.79     26.37 o 
   6   1   4      922.34      909.72     21.83 o 
   7   1   4      498.75      465.56     12.76 o 
   8   1   4     1962.23     2025.89     37.93 o 
   9   1   4     3389.58     3511.06     93.20 o 
  10   1   4      154.60      159.17     14.08 o 
  11   1   4       29.31       29.73      8.11 o 
  12   1   4       44.31       25.75      8.81 o 
  13   1   4        0.10        2.22      9.92 o 
  14   1   4        4.28       10.55      7.77 o 
  15   1   4       42.96       46.34     15.11 o 
   0   2   4    61789.01    63266.16    138.69 o 
   1   2   4     2950.71     2781.07     24.20 o 
   2   2   4     4687.34     4796.68     63.07 o 
   3   2   4     2069.14     1953.20     42.14 o 
   4   2   4      937.57      884.01     24.85 o 
   5   2   4       68.40       60.85      5.57 o 
   6   2   4      260.91      282.67      9.88 o 
   7   2   4      466.90      462.01     15.15 o 
   8   2   4     1654.05     1643.50     30.90 o 
   9   2   4      260.44      280.21     12.19 o 
  10   2   4       58.93       47.76      5.85 o 
  11   2   4      264.98      267.16     18.78 o 
  12   2   4      406.62      399.24     31.04 o 
  13   2   4      147.69      121.23     15.68 o 
  14   2   4       57.63       50.65     11.50 o 
  15   2   4       63.84       46.84     13.88 o 
   1   3   4    12268.67    12175.30     94.53 o 
   2   3   4      727.35      698.25     17.38 o 
   3   3   4     1680.73     1451.07     29.67 o 
   4   3   4       48.80       59.81      3.63 o 
   5   3   4      841.35      928.55     21.66 o 
   6   3   4     3441.98     3397.82     35.61 o 
   7   3   4     8322.67     8578.70    130.95 o 
   8   3   4      172.30      178.98      9.93 o 
   9   3   4     1274.09     1250.85     27.71 o 
  10   3   4      991.87     1029.76     21.61 o 
  11   3   4        1.82       12.79      6.51 o 
  12   3   4       72.41       44.83      9.31 o 
  13   3   4       39.53       51.76      8.93 o 
  14   3   4        3.47       17.62      8.11 o 
  15   3   4       56.99       64.92     18.89 o 
   0   4   4    41136.84    39129.71    479.82 o 
   1   4   4      471.48      502.53     13.99 o 
   2   4   4     8076.92     7319.85    100.88 o 
   3   4   4     1118.58     1044.40     29.62 o 
   4   4   4      133.83      104.46     11.63 o 
   5   4   4       20.14       18.41      2.78 o 
   6   4   4     4713.34     4989.81     80.51 o 
   7   4   4      397.90      410.37     13.25 o 
   8   4   4       28.05       27.33      4.20 o 
   9   4   4      262.15      237.02     10.35 o 
  10   4   4     1337.94     1424.86     36.76 o 
  11   4   4      879.72      889.95     27.10 o 
  12   4   4       22.36       25.96      6.76 o 
  13   4   4       18.19       12.32     12.88 o 
  14   4   4      136.44      182.24     32.32 o 
   1   5   4     6860.77     6927.96     89.72 o 
   2   5   4        2.06        7.77      3.81 o 
   3   5   4        8.03       17.53      3.25 o 
   4   5   4     1040.76     1090.30     36.91 o 
   5   5   4     7498.94     7969.14    133.73 o 
   6   5   4       91.05       71.09      8.91 o 
   7   5   4       37.90       37.07      5.74 o 
   8   5   4      318.28      282.16     10.49 o 
   9   5   4      274.29      244.09     15.21 o 
  10   5   4      725.54      728.62     21.55 o 
  11   5   4      108.59       83.40     12.27 o 
  12   5   4        4.36       17.19      6.77 o 
  13   5   4        0.01       14.73      7.17 o 
  14   5   4       94.29       91.20     22.37 o 
   0   6   4     1073.82     1060.79     40.56 o 
   1   6   4     1257.83     1221.71     28.46 o 
   2   6   4      800.76      844.32     26.22 o 
   3   6   4      882.46      953.26     35.75 o 
   4   6   4     6168.14     6802.48    138.63 o 
   5   6   4      142.62      164.82      9.44 o 
   6   6   4      493.18      526.39     17.93 o 
   7   6   4      371.13      345.14     11.79 o 
   8   6   4      511.59      537.27     20.84 o 
   9   6   4       13.91       17.35      6.37 o 
  10   6   4      171.03      143.18     18.26 o 
  11   6   4      197.47      197.07     11.98 o 
  12   6   4        7.72       17.22      4.70 o 
  13   6   4      136.48      112.34     16.35 o 
  14   6   4        2.69       22.34     11.25 o 
   1   7   4      505.24      427.27     14.96 o 
   2   7   4       82.15      106.47     10.90 o 
   3   7   4     1321.09     1259.68     35.31 o 
   4   7   4     1939.69     1994.88     30.79 o 
   5   7   4     1669.50     1753.83     42.02 o 
   6   7   4        2.44        0.73      5.22 o 
   7   7   4     3012.61     3080.68     70.74 o 
   8   7   4       19.67       18.10      6.54 o 
   9   7   4      421.75      515.38     24.79 o 
  10   7   4      178.50      133.63     18.02 o 
  11   7   4     1596.69     1668.54     49.19 o 
  12   7   4      415.61      438.39     54.49 o 
  13   7   4       96.16       60.47     14.03 o 
  14   7   4      159.29      105.20     25.06 o 
   0   8   4     1238.90     1310.35     59.12 o 
   1   8   4     2108.75     2198.69     37.92 o 
   2   8   4     4434.52     4433.77     66.33 o 
   3   8   4      815.24      764.20     23.57 o 
   4   8   4      940.39      938.14     25.30 o 
   5   8   4      133.18      173.17     13.11 o 
   6   8   4      145.89      103.32     11.31 o 
   7   8   4      211.95      227.49     14.49 o 
   8   8   4     2481.07     2536.25     59.23 o 
   9   8   4       52.99       60.78      8.69 o 
  10   8   4      981.49      948.88     46.08 o 
  11   8   4      150.04      132.49     15.55 o 
  12   8   4        8.26        8.35      6.31 o 
  13   8   4      294.01      189.64     28.40 o 
  14   8   4        0.02       22.07     12.97 o 
   1   9   4      117.17      118.44      6.95 o 
   2   9   4       12.15       22.25      4.15 o 
   3   9   4     2391.63     2404.32     38.73 o 
   4   9   4      992.93      979.11     27.61 o 
   5   9   4     1030.96     1096.80     26.87 o 
   6   9   4        3.94        4.09      5.79 o 
   7   9   4       67.92       58.66     10.50 o 
   8   9   4      201.59      187.90     21.00 o 
   9   9   4       86.35       96.56     13.63 o 
  10   9   4        0.01        2.88      8.32 o 
  11   9   4       43.78       45.90      6.72 o 
  12   9   4      342.04      349.76     30.38 o 
  13   9   4        8.73       20.53      8.23 o 
  14   9   4       55.48       43.90     15.65 o 
   0  10   4     1611.69     1610.54     49.49 o 
   1  10   4     1177.02     1034.19     33.58 o 
   2  10   4      362.65      396.70     17.25 o 
   3  10   4     1577.95     1604.59     27.94 o 
   4  10   4      320.56      305.22     18.14 o 
   5  10   4      848.43      829.38     26.17 o 
   6  10   4      307.90      287.62     16.29 o 
   7  10   4      533.10      534.65     26.12 o 
   8  10   4     2178.73     2204.25     49.13 o 
   9  10   4      127.11      109.72     13.48 o 
  10  10   4      235.45      232.78     16.86 o 
  11  10   4      147.74      107.47     16.36 o 
  12  10   4       72.20       69.34     11.58 o 
  13  10   4       14.72       25.53     11.99 o 
   1  11   4      133.40      137.54      8.64 o 
   2  11   4      665.79      661.76     22.52 o 
   3  11   4     1179.77     1301.30     36.05 o 
   4  11   4      466.67      466.64     13.41 o 
   5  11   4     1306.15     1298.56     34.57 o 
   6  11   4      159.02      151.00     12.07 o 
   7  11   4       11.13       20.14      6.68 o 
   8  11   4       36.08       39.71     11.32 o 
   9  11   4      166.18      211.54     23.34 o 
  10  11   4      336.84      339.07     21.71 o 
  11  11   4       37.24       32.56      5.80 o 
  12  11   4       31.86       22.81      8.79 o 
  13  11   4        4.26       11.02     10.93 o 
   0  12   4      973.28      845.89     38.88 o 
   1  12   4      145.71      132.96      9.48 o 
   2  12   4     1987.95     2064.55     37.90 o 
   3  12   4        2.00        9.64      6.91 o 
   4  12   4       35.41       33.53      8.30 o 
   5  12   4       10.62       14.20      9.41 o 
   6  12   4      152.19      140.04     14.25 o 
   7  12   4      128.54      144.89     15.95 o 
   8  12   4     1002.07      988.00     25.39 o 
   9  12   4      257.08      263.54     16.02 o 
  10  12   4       78.90       78.11     12.27 o 
  11  12   4        6.34        9.84      3.94 o 
  12  12   4      223.42      194.46     32.16 o 
  13  12   4       33.26       25.05     19.00 o 
   1  13   4     1586.67     1700.51     44.58 o 
   2  13   4      885.37      872.70     23.99 o 
   3  13   4     3408.19     3525.56    160.88 o 
   4  13   4      549.67      512.69     20.28 o 
   5  13   4      170.00      129.12     14.61 o 
   6  13   4      764.48      706.51     39.37 o 
   7  13   4      398.55      398.01     16.15 o 
   8  13   4       67.47       51.81     16.68 o 
   9  13   4      239.32      254.79     29.58 o 
  10  13   4       45.13       45.07      9.17 o 
  11  13   4        0.96       10.09      4.47 o 
  12  13   4       10.24       11.58      6.72 o 
   0  14   4     5757.03     5552.69    300.24 o 
   1  14   4       15.86        8.84      4.23 o 
   2  14   4      314.12      347.70     19.41 o 
   3  14   4      167.37      171.14     12.53 o 
   4  14   4     2711.30     2642.48     61.45 o 
   5  14   4      318.26      263.30     15.71 o 
   6  14   4      994.98     1011.86     42.88 o 
   7  14   4       35.53       32.67      8.31 o 
   8  14   4      108.06       98.57     16.59 o 
   9  14   4      472.12      480.73     32.25 o 
  10  14   4       61.72       41.44      8.40 o 
  11  14   4        6.25       10.92      4.19 o 
  12  14   4      109.94      135.38     25.02 o 
   1  15   4      425.47      455.65     17.28 o 
   2  15   4      675.96      585.73     19.02 o 
   3  15   4        0.10        3.73      6.31 o 
   4  15   4       64.55       57.72      7.35 o 
   5  15   4      898.46      861.15     29.93 o 
   6  15   4      751.46      757.49     27.20 o 
   7  15   4       73.23       75.38     12.43 o 
   8  15   4      521.79      551.69     47.92 o 
   9  15   4        3.72       19.67     27.38 o 
  10  15   4        5.70        5.50      7.85 o 
  11  15   4      226.33      303.92     43.60 o 
  12  15   4        5.89        9.47      9.34 o 
   0  16   4     2892.18     3137.90    185.89 o 
   1  16   4       35.94       36.96     13.47 o 
   2  16   4     1147.35     1250.49     44.78 o 
   3  16   4       75.87       67.26     12.71 o 
   4  16   4     4906.61     4933.54    110.88 o 
   5  16   4      559.27      579.81     19.80 o 
   6  16   4     1185.15     1140.89     51.95 o 
   7  16   4       85.11      109.62     19.19 o 
   8  16   4        0.06        7.57     21.03 o 
   9  16   4      496.61      488.74     64.67 o 
  10  16   4      120.40      136.72     19.28 o 
  11  16   4      396.52      416.88     48.59 o 
   1  17   4      586.27      573.06     22.31 o 
   2  17   4     3368.64     3335.19    102.57 o 
   3  17   4     2997.40     3073.22     58.06 o 
   4  17   4     1539.29     1489.57     40.91 o 
   5  17   4        0.71       24.46     16.54 o 
   6  17   4      716.95      727.42     34.10 o 
   7  17   4       69.83       56.43     14.62 o 
   8  17   4      147.15      186.01     29.75 o 
   9  17   4     1061.85     1147.19     62.56 o 
  10  17   4       80.64       56.80     11.02 o 
  11  17   4      155.43      119.20     45.44 o 
   0  18   4      501.63      548.70    121.98 o 
   1  18   4       73.29       75.46     11.90 o 
   2  18   4      850.62      778.58     28.66 o 
   3  18   4      334.06      289.87     27.08 o 
   4  18   4        9.58        0.08     11.97 o 
   5  18   4      478.84      496.78     38.88 o 
   6  18   4       56.77       37.55     12.70 o 
   7  18   4       34.15       27.14     41.77 o 
   8  18   4      278.12      315.99     59.63 o 
   9  18   4        0.48       14.19      6.75 o 
  10  18   4      495.63      543.77     42.01 o 
   1  19   4       64.43       39.47     12.37 o 
   2  19   4       30.65       37.47     13.87 o 
   3  19   4       78.82       62.38     13.59 o 
   4  19   4      246.50      223.62     30.65 o 
   5  19   4     1135.09     1116.77     38.72 o 
   6  19   4      326.94      227.47     32.79 o 
   7  19   4      118.39      150.40     38.64 o 
   8  19   4      175.38      198.25     29.68 o 
   9  19   4      133.35      165.19     32.06 o 
   0  20   4      256.37      237.89     47.10 o 
   1  20   4      288.10      327.87     25.14 o 
   2  20   4     1652.96     1749.60     87.50 o 
   3  20   4       38.33       30.98     13.86 o 
   4  20   4     1026.63     1192.99    102.25 o 
   5  20   4      187.89      222.69     26.41 o 
   6  20   4       54.75       60.02     37.37 o 
   7  20   4       31.44       27.50     22.86 o 
   8  20   4       13.96       15.11      9.25 o 
   1  21   4      481.00      490.34     47.95 o 
   2  21   4      397.75      418.53     22.81 o 
   3  21   4        0.12       26.67     20.06 o 
   4  21   4       17.40       22.76     15.07 o 
   5  21   4      234.85      237.73     29.01 o 
   6  21   4        3.72       32.17     14.36 o 
   7  21   4      589.11      588.61     80.91 o 
   8  21   4      453.35      479.05     75.08 o 
   0  22   4      213.99      177.46     40.59 o 
   1  22   4      206.67      158.24     32.66 o 
   2  22   4       73.20       81.59     23.54 o 
   3  22   4       52.99       55.12     36.15 o 
   4  22   4        3.98       29.17     22.80 o 
   5  22   4      221.33      199.89     31.54 o 
   6  22   4       18.91       26.74      9.96 o 
   1  23   4       53.91       56.05     20.84 o 
   2  23   4      137.14      100.44     20.40 o 
   3  23   4        1.36       31.05     24.71 o 
   4  23   4       36.95       27.56     10.81 o 
   5  23   4      276.04      302.75     33.77 o 
   0  24   4       47.64       76.39     17.80 o 
   1  24   4        0.45       19.04     10.94 o 
   2  24   4      331.26      365.18     48.71 o 
   3  24   4      417.74      491.89     52.38 o 
   1   1   5      718.86      845.00     18.33 o 
   2   1   5     7975.74     7530.86     90.49 o 
   3   1   5       32.91       36.51      5.32 o 
   4   1   5       23.44       26.90      4.69 o 
   5   1   5     2971.65     3064.74     46.98 o 
   6   1   5     3853.56     3908.62     47.03 o 
   7   1   5       65.91       58.90      6.14 o 
   8   1   5     1922.04     2112.96     43.37 o 
   9   1   5      885.46      851.58     21.69 o 
  10   1   5       18.37       14.55      4.30 o 
  11   1   5     2185.54     2074.67     68.01 o 
  12   1   5        0.46       10.80      9.87 o 
  13   1   5      212.38      198.91     25.99 o 
  14   1   5        0.44        9.56     12.01 o 
   0   2   5    24493.96    23635.37    359.96 o 
   1   2   5     1324.46     1358.68     27.77 o 
   2   2   5     1098.99     1057.14     22.23 o 
   3   2   5     7546.02     7951.92    114.94 o 
   4   2   5      630.27      636.00     20.12 o 
   5   2   5       24.86       45.56      4.18 o 
   6   2   5        0.01       12.13      7.15 o 
   7   2   5     3537.41     3780.76     52.52 o 
   8   2   5       27.45       19.51      4.14 o 
   9   2   5       58.18       60.21      7.50 o 
  10   2   5        0.18        6.36      4.24 o 
  11   2   5      139.27      114.07     18.69 o 
  12   2   5      426.32      407.77     41.95 o 
  13   2   5       72.08       93.94     22.82 o 
  14   2   5      121.01      105.42     26.32 o 
   1   3   5      218.37      230.28      7.96 o 
   2   3   5       17.15        6.90      3.26 o 
   3   3   5      895.36      914.28     28.27 o 
   4   3   5      261.50      290.39     12.29 o 
   5   3   5      914.26      897.07     21.64 o 
   6   3   5      426.81      475.49     12.10 o 
   7   3   5        4.09        9.43      4.14 o 
   8   3   5       28.07       36.15      4.30 o 
   9   3   5        1.80        7.52      3.91 o 
  10   3   5       31.12       26.65      5.03 o 
  11   3   5     1430.82     1430.81     43.07 o 
  12   3   5        9.03        9.43      9.25 o 
  13   3   5        0.25       26.51     13.77 o 
  14   3   5       71.95       33.62     12.31 o 
   0   4   5      161.01      184.74     10.82 o 
   1   4   5     6928.54     7016.01     70.11 o 
   2   4   5     9708.24     9794.49    154.18 o 
   3   4   5     6718.32     7151.04    110.79 o 
   4   4   5     1254.00     1381.10     34.32 o 
   5   4   5       23.58       24.12      4.94 o 
   6   4   5        0.59        8.68      4.75 o 
   7   4   5       38.43       43.00      5.64 o 
   8   4   5        1.34        7.02      2.69 o 
   9   4   5      190.05      191.86     13.96 o 
  10   4   5     1207.92     1192.01     36.39 o 
  11   4   5      578.07      576.96     40.43 o 
  12   4   5        1.36       17.12     10.26 o 
  13   4   5        5.45       28.39     10.26 o 
  14   4   5      232.64      168.04     37.80 o 
   1   5   5        0.15        2.98      4.55 o 
   2   5   5      742.65      632.22     20.27 o 
   3   5   5     4589.30     4775.29     70.28 o 
   4   5   5     1244.97     1243.35     36.00 o 
   5   5   5      803.96      720.09     26.99 o 
   6   5   5       97.87      115.01      9.22 o 
   7   5   5     3409.99     3578.33     79.97 o 
   8   5   5       70.61       63.99      7.72 o 
   9   5   5       76.47       55.30      8.57 o 
  10   5   5      694.09      751.30     18.97 o 
  11   5   5       47.10       34.60      8.23 o 
  12   5   5       54.74       51.00     10.55 o 
  13   5   5       57.44       49.77     16.67 o 
  14   5   5       54.56       53.16     16.09 o 
   0   6   5    14042.50    13834.21    346.22 o 
   1   6   5     1281.74     1168.38     47.39 o 
   2   6   5     1606.60     1557.24     29.62 o 
   3   6   5     3965.96     4026.87     60.92 o 
   4   6   5     6652.15     6655.97    123.27 o 
   5   6   5      119.89      147.20      8.62 o 
   6   6   5      218.69      246.14     14.94 o 
   7   6   5      304.64      347.85     16.28 o 
   8   6   5      606.68      540.14     15.94 o 
   9   6   5      680.22      669.50     15.22 o 
  10   6   5      567.96      559.93     18.55 o 
  11   6   5       66.39       44.75      7.02 o 
  12   6   5      460.89      564.77     55.93 o 
  13   6   5      385.99      427.53     46.20 o 
  14   6   5      170.45      125.01     34.42 o 
   1   7   5     2127.51     2212.18     59.84 o 
   2   7   5       39.54       23.88      4.96 o 
   3   7   5     6008.14     6116.58    101.26 o 
   4   7   5     1588.50     1676.20     22.42 o 
   5   7   5      678.98      675.06     22.06 o 
   6   7   5     2036.23     2134.39     51.13 o 
   7   7   5      259.86      257.06      7.94 o 
   8   7   5       45.48       32.04     10.39 o 
   9   7   5     2238.18     2311.60     62.95 o 
  10   7   5      101.23       82.79     10.75 o 
  11   7   5       38.25       38.91      6.92 o 
  12   7   5       86.53       56.92     13.77 o 
  13   7   5       34.84       25.33      6.21 o 
  14   7   5      224.28      180.96     39.76 o 
   0   8   5     3169.58     3230.26     74.67 o 
   1   8   5        0.53        0.27      4.59 o 
   2   8   5      969.38      865.97     25.10 o 
   3   8   5        2.64       12.46      5.20 o 
   4   8   5     1027.67      957.54     25.82 o 
   5   8   5     1243.10     1255.55     40.75 o 
   6   8   5        2.93        8.20      6.95 o 
   7   8   5     2995.18     3176.05     98.72 o 
   8   8   5     2169.71     2277.27     44.88 o 
   9   8   5      533.21      498.38     26.70 o 
  10   8   5      235.78      227.73     24.62 o 
  11   8   5        1.06       15.83      9.71 o 
  12   8   5       84.62       83.11     12.21 o 
  13   8   5       42.63       55.59     15.17 o 
  14   8   5      548.45      538.80     56.97 o 
   1   9   5     3770.51     3895.47     54.83 o 
   2   9   5      445.84      547.92     20.79 o 
   3   9   5        1.54        6.28      4.31 o 
   4   9   5      308.51      297.91     13.05 o 
   5   9   5     2711.72     2937.53     78.46 o 
   6   9   5      106.14       94.06      9.47 o 
   7   9   5     2479.58     2504.16     61.32 o 
   8   9   5      388.64      400.60     25.79 o 
   9   9   5       30.09       19.91      7.46 o 
  10   9   5      207.15      186.06     23.95 o 
  11   9   5      152.83      163.08     20.45 o 
  12   9   5      138.08      115.01     16.88 o 
  13   9   5       69.18       53.15     12.86 o 
   0  10   5     5585.40     5410.19    293.36 o 
   1  10   5     2391.14     2538.49     44.65 o 
   2  10   5     6934.88     6725.80    105.30 o 
   3  10   5     2698.86     2905.02     54.73 o 
   4  10   5      871.45      836.07     34.66 o 
   5  10   5      664.52      651.63     37.86 o 
   6  10   5        3.10        7.26      6.72 o 
   7  10   5     1172.32     1010.76     37.39 o 
   8  10   5      674.27      664.75     42.76 o 
   9  10   5     1429.48     1418.62     49.56 o 
  10  10   5      873.15      817.03     33.98 o 
  11  10   5      101.39      139.98     18.24 o 
  12  10   5       14.82       28.32      7.22 o 
  13  10   5       16.79       11.84      8.93 o 
   1  11   5     2071.69     2275.08     41.52 o 
   2  11   5     3634.28     3661.86     74.93 o 
   3  11   5     7204.20     7405.67    234.09 o 
   4  11   5     1658.94     1823.30     53.00 o 
   5  11   5     2595.38     2675.08     89.92 o 
   6  11   5      331.33      314.43     16.93 o 
   7  11   5      753.38      784.24     34.04 o 
   8  11   5     1180.72     1188.75     43.87 o 
   9  11   5      649.91      737.65     35.66 o 
  10  11   5       97.60       88.73     11.08 o 
  11  11   5      173.33      170.92     22.44 o 
  12  11   5        6.35       10.19      6.47 o 
  13  11   5        7.84       16.87      9.05 o 
   0  12   5     1485.07     1418.09     58.05 o 
   1  12   5       34.05       29.44      3.88 o 
   2  12   5     1492.07     1526.50     63.92 o 
   3  12   5      130.85      113.27     15.18 o 
   4  12   5       35.02       40.10      6.31 o 
   5  12   5       74.77       84.84      9.60 o 
   6  12   5       94.85      112.21     10.38 o 
   7  12   5        6.58       15.22     11.62 o 
   8  12   5      958.14      951.67     28.07 o 
   9  12   5      779.14      791.01     32.65 o 
  10  12   5      117.63      110.18     16.02 o 
  11  12   5       10.67       15.15      5.68 o 
  12  12   5      763.97      822.06     31.96 o 
  13  12   5       90.52       81.87     40.53 o 
   1  13   5       26.71       36.23     12.86 o 
   2  13   5      151.52      152.11     15.40 o 
   3  13   5       34.74       50.69      6.38 o 
   4  13   5       33.44       32.48      6.94 o 
   5  13   5     1636.97     1677.00     36.72 o 
   6  13   5      782.61      803.76     28.22 o 
   7  13   5      466.87      561.23     41.76 o 
   8  13   5      905.36      896.33     30.33 o 
   9  13   5      171.66      175.06     23.66 o 
  10  13   5      127.39       92.02     13.33 o 
  11  13   5      173.02      195.21     19.35 o 
  12  13   5      128.01      106.76     18.63 o 
   0  14   5     2772.07     2813.59    149.88 o 
   1  14   5       93.17       93.89     11.04 o 
   2  14   5     1028.82     1042.27     37.47 o 
   3  14   5      553.06      567.19     22.01 o 
   4  14   5      556.35      594.61     24.99 o 
   5  14   5     1243.62     1247.07     40.23 o 
   6  14   5       21.49       27.30     10.54 o 
   7  14   5      365.27      329.09     19.74 o 
   8  14   5      399.90      431.22     27.03 o 
   9  14   5      320.48      352.33     22.27 o 
  10  14   5      180.34      142.66     19.16 o 
  11  14   5        7.32       12.17      5.37 o 
  12  14   5        0.90       21.06      7.56 o 
   1  15   5     2559.63     2434.41     83.82 o 
   2  15   5      953.62      860.50     43.67 o 
   3  15   5        2.88        2.33      9.86 o 
   4  15   5      487.88      451.94     26.96 o 
   5  15   5      945.59     1046.77     52.39 o 
   6  15   5      320.73      306.96     15.60 o 
   7  15   5     1144.68     1120.05     44.38 o 
   8  15   5      169.69      169.92     20.98 o 
   9  15   5       96.99       95.58     16.76 o 
  10  15   5      125.49       99.57     27.44 o 
  11  15   5       41.98       49.11      9.41 o 
   0  16   5      319.20      307.34     25.74 o 
   1  16   5      434.99      470.47     36.82 o 
   2  16   5       92.27       83.18     11.03 o 
   3  16   5     1235.41     1126.94     40.67 o 
   4  16   5       97.15      111.65     13.71 o 
   5  16   5      557.77      538.88     25.22 o 
   6  16   5      362.99      365.09     29.91 o 
   7  16   5       36.14       42.67     14.51 o 
   8  16   5      619.62      634.46     41.33 o 
   9  16   5        6.18       40.73     13.87 o 
  10  16   5      106.03       74.01     19.14 o 
  11  16   5        3.78        3.86      7.29 o 
   1  17   5     1375.61     1364.14     36.45 o 
   2  17   5     3064.65     2943.55     83.96 o 
   3  17   5      233.48      202.07     25.96 o 
   4  17   5      373.04      327.72     26.58 o 
   5  17   5      120.79      109.28     29.41 o 
   6  17   5     1261.91     1479.05     72.43 o 
   7  17   5      485.10      521.86     61.53 o 
   8  17   5      346.05      386.06     34.39 o 
   9  17   5      113.20      118.09     22.40 o 
  10  17   5        2.49       11.85      6.45 o 
   0  18   5       34.40       40.25     13.94 o 
   1  18   5      302.73      261.98     31.16 o 
   2  18   5      161.06      138.49     18.94 o 
   3  18   5      243.63      169.76     29.99 o 
   4  18   5       50.09       23.57     10.85 o 
   5  18   5      516.43      445.25     45.41 o 
   6  18   5      173.79      130.35     23.53 o 
   7  18   5      165.95      110.63     17.77 o 
   8  18   5       76.21       80.54     24.51 o 
   9  18   5      685.92      774.89     80.06 o 
  10  18   5       20.79       25.15      8.44 o 
   1  19   5       19.28       10.01      9.17 o 
   2  19   5       51.05       51.18     11.15 o 
   3  19   5      331.08      315.72     26.15 o 
   4  19   5      105.32      103.22     34.33 o 
   5  19   5      367.48      313.39     40.29 o 
   6  19   5      329.73      319.60     29.57 o 
   7  19   5       11.03       41.44     13.62 o 
   8  19   5      268.51      256.42     57.31 o 
   9  19   5       64.38       38.55     10.72 o 
   0  20   5     1324.67     1462.71    145.31 o 
   1  20   5      277.29      277.49     35.17 o 
   2  20   5        3.39       18.92      7.40 o 
   3  20   5        1.69       16.40     12.97 o 
   4  20   5      411.67      340.44     26.76 o 
   5  20   5      428.15      399.68     43.95 o 
   6  20   5       22.64       15.24     17.99 o 
   7  20   5        2.48       22.05     13.92 o 
   8  20   5       46.42       48.92     29.74 o 
   1  21   5       61.31       42.68      8.61 o 
   2  21   5        0.17       38.01     18.48 o 
   3  21   5      221.90      216.33     38.46 o 
   4  21   5       29.64       29.98      9.98 o 
   5  21   5       50.54       47.69     14.32 o 
   6  21   5        1.50       32.74     15.36 o 
   7  21   5        5.28       32.04     20.02 o 
   0  22   5       41.21       49.00     26.27 o 
   1  22   5      234.70      183.25     24.73 o 
   2  22   5      459.64      528.85     39.11 o 
   3  22   5        5.66       36.75     20.04 o 
   4  22   5       27.02       20.41     25.71 o 
   5  22   5        9.29        3.87     20.25 o 
   6  22   5      157.41      145.12     31.66 o 
   1  23   5        2.69       14.36     24.42 o 
   2  23   5      127.77      125.93     22.31 o 
   3  23   5      111.20      134.06     31.51 o 
   4  23   5       63.40       73.47     12.11 o 
   0  24   5     1251.37     1409.94    140.53 o 
   1  24   5       53.74       40.22     13.38 o 
   2  24   5      102.37       68.74     23.94 o 
   0   0   6     2073.20     1839.26     70.40 o 
   1   0   6        0.82       10.04      6.36 o 
   2   0   6     4482.60     4409.01     95.05 o 
   3   0   6        0.92       10.59      4.30 o 
   4   0   6      105.34      126.35     18.16 o 
   5   0   6      320.19      421.98     21.64 o 
   6   0   6      371.77      369.33     24.87 o 
   7   0   6       92.15       93.74     17.95 o 
   8   0   6      195.87      181.15     18.58 o 
   9   0   6     2152.07     2221.53     47.36 o 
  10   0   6      777.87      775.99     36.14 o 
  11   0   6      277.53      297.34     56.25 o 
  12   0   6      327.78      358.91    109.75 o 
  13   0   6      438.15      385.05     47.78 o 
  14   0   6       57.52       42.24     20.91 o 
   1   1   6       46.12       79.20      6.96 o 
   2   1   6     1006.11      944.63     28.70 o 
   3   1   6     1870.74     2006.34     32.78 o 
   4   1   6     3874.07     3799.61     57.31 o 
   5   1   6    13971.21    14170.81    190.08 o 
   6   1   6     2160.48     2159.74     32.95 o 
   7   1   6     1414.79     1342.52     31.57 o 
   8   1   6      182.52      174.44     13.69 o 
   9   1   6       33.92       32.07      4.91 o 
  10   1   6      243.46      220.94     13.44 o 
  11   1   6      851.61      882.19     40.92 o 
  12   1   6      303.44      293.87     46.57 o 
  13   1   6       12.12       17.03      7.23 o 
  14   1   6      249.04      226.25     37.25 o 
   0   2   6      927.51      723.55     27.53 o 
   1   2   6    12506.26    12434.50    164.96 o 
   2   2   6     7447.54     7002.40    101.44 o 
   3   2   6      345.78      306.60     11.82 o 
   4   2   6       58.18       56.99      7.43 o 
   5   2   6      401.09      443.24     15.51 o 
   6   2   6      691.11      666.00     23.69 o 
   7   2   6      482.45      506.45     12.28 o 
   8   2   6       81.95       74.81      7.78 o 
   9   2   6      655.12      691.68     11.99 o 
  10   2   6     2401.53     2451.71     45.19 o 
  11   2   6      166.31      174.95     34.46 o 
  12   2   6       23.74       32.00     13.11 o 
  13   2   6      411.09      432.87     50.62 o 
  14   2   6      366.21      290.18     62.43 o 
   1   3   6       79.82      106.75     10.52 o 
   2   3   6      542.62      497.10     15.67 o 
   3   3   6      499.95      481.34     16.61 o 
   4   3   6        7.09       13.71      3.41 o 
   5   3   6     1722.24     1594.24     46.81 o 
   6   3   6      109.01      100.35      9.22 o 
   7   3   6     2347.83     2348.87     49.88 o 
   8   3   6       75.91       76.31      6.79 o 
   9   3   6        2.80        6.96      3.73 o 
  10   3   6      439.37      434.71     28.32 o 
  11   3   6     1305.48     1362.95     52.81 o 
  12   3   6       14.46       23.46      8.03 o 
  13   3   6       55.74       37.22      8.62 o 
  14   3   6       99.78      108.36     21.81 o 
   0   4   6      615.01      616.42     38.81 o 
   1   4   6      464.04      395.81     13.64 o 
   2   4   6     2401.75     2334.34     33.98 o 
   3   4   6      176.08      186.69     12.33 o 
   4   4   6     1361.85     1317.56     36.87 o 
   5   4   6      330.07      348.79     11.80 o 
   6   4   6       23.60       12.47      4.64 o 
   7   4   6     1077.24     1117.49     27.53 o 
   8   4   6       66.11       57.70      6.64 o 
   9   4   6       70.46       52.96      8.15 o 
  10   4   6        1.29       15.63      6.34 o 
  11   4   6      187.78      145.45     15.80 o 
  12   4   6      381.01      459.58     63.41 o 
  13   4   6        8.70       26.82     12.17 o 
  14   4   6      413.55      445.03     69.30 o 
   1   5   6     3911.78     4016.14     61.46 o 
   2   5   6     3168.51     3352.08     50.95 o 
   3   5   6     2805.72     2863.32     38.08 o 
   4   5   6     5551.60     5742.15    111.74 o 
   5   5   6      696.46      746.32     27.27 o 
   6   5   6        0.67        1.34      7.50 o 
   7   5   6      425.66      451.33     10.01 o 
   8   5   6     2061.75     2277.95     74.63 o 
   9   5   6     3133.58     3121.06     78.46 o 
  10   5   6       21.50       24.42      6.39 o 
  11   5   6       30.55       14.60      7.73 o 
  12   5   6      280.54      290.98     48.77 o 
  13   5   6        0.05        1.18      8.21 o 
  14   5   6       12.36       22.71      7.61 o 
   0   6   6     2435.53     2894.13    116.21 o 
   1   6   6      840.56      801.91     26.18 o 
   2   6   6        2.74        2.93      4.56 o 
   3   6   6     2409.91     2642.46     40.28 o 
   4   6   6     2265.82     2015.95     30.43 o 
   5   6   6      114.13      131.76     13.27 o 
   6   6   6       13.43       16.56      4.48 o 
   7   6   6       29.02       23.41      4.27 o 
   8   6   6      582.95      556.21     17.80 o 
   9   6   6      222.25      208.69     17.63 o 
  10   6   6      338.14      322.16     19.88 o 
  11   6   6        0.07        8.98      7.21 o 
  12   6   6      571.74      530.95     36.03 o 
  13   6   6      255.00      201.36     36.63 o 
  14   6   6      124.66      131.10     35.03 o 
   1   7   6     3963.27     4479.28     71.96 o 
   2   7   6        5.61        7.22      4.84 o 
   3   7   6     1417.51     1487.10     38.68 o 
   4   7   6      825.56      915.71     31.58 o 
   5   7   6      363.13      370.69     15.40 o 
   6   7   6      829.11      847.82     18.14 o 
   7   7   6        0.26       17.83      5.52 o 
   8   7   6      124.92      112.08     12.08 o 
   9   7   6     1679.82     1848.63     53.08 o 
  10   7   6      216.36      213.13     22.78 o 
  11   7   6        2.62        5.10      4.67 o 
  12   7   6       67.54       76.79     12.23 o 
  13   7   6        2.13        9.32      9.48 o 
  14   7   6       15.19       17.45     11.11 o 
   0   8   6      329.53      431.02     34.03 o 
   1   8   6     1523.52     1517.06     28.55 o 
   2   8   6      293.19      318.39     13.05 o 
   3   8   6     1516.11     1504.22     30.31 o 
   4   8   6      153.91      158.80     10.56 o 
   5   8   6      219.38      221.64     10.58 o 
   6   8   6       90.25      100.13     10.90 o 
   7   8   6      479.32      494.65     26.79 o 
   8   8   6       38.79       37.99      6.91 o 
   9   8   6      157.99      131.43     15.61 o 
  10   8   6        5.55       23.67      6.44 o 
  11   8   6      298.61      375.43     42.82 o 
  12   8   6        7.17       16.27      9.62 o 
  13   8   6       32.07       29.88     10.23 o 
   1   9   6      949.16      948.21     29.54 o 
   2   9   6     8802.37     8837.98    376.87 o 
   3   9   6     2413.27     2474.72     46.51 o 
   4   9   6      389.23      418.03     13.90 o 
   5   9   6      218.36      264.20     12.50 o 
   6   9   6        4.90       19.42      8.91 o 
   7   9   6        1.93        3.04      5.63 o 
   8   9   6     2280.97     2295.13     71.94 o 
   9   9   6       73.45       52.36     10.64 o 
  10   9   6       18.80       16.86      6.32 o 
  11   9   6       18.88       14.27      5.62 o 
  12   9   6       35.45       29.72      6.89 o 
  13   9   6       43.58       43.80     10.88 o 
   0  10   6      170.54      177.48     24.66 o 
   1  10   6      456.30      410.35     17.12 o 
   2  10   6       34.03       21.32      7.19 o 
   3  10   6      547.08      513.60     22.40 o 
   4  10   6       94.64       84.24     12.53 o 
   5  10   6      319.88      340.80     10.89 o 
   6  10   6       27.47       44.96      7.32 o 
   7  10   6       19.00       15.21      8.52 o 
   8  10   6        0.56        9.46     13.39 o 
   9  10   6     1018.13     1022.98     66.78 o 
  10  10   6       55.70       69.03     14.63 o 
  11  10   6      142.09      121.29     18.44 o 
  12  10   6        1.37       12.55      7.16 o 
  13  10   6        0.04       22.99     10.79 o 
   1  11   6      342.91      345.30     33.33 o 
   2  11   6      217.65      244.11     18.67 o 
   3  11   6       40.74       52.59      8.43 o 
   4  11   6      695.09      646.65     23.64 o 
   5  11   6       12.28       20.89     11.97 o 
   6  11   6        8.28       11.18      5.28 o 
   7  11   6       33.46       40.82      6.62 o 
   8  11   6     2383.21     2531.06    110.75 o 
   9  11   6        0.17       20.31     10.98 o 
  10  11   6       48.49       40.18      8.88 o 
  11  11   6      107.92      115.33     19.42 o 
  12  11   6      126.55      111.66     17.97 o 
  13  11   6       90.42       86.46     20.77 o 
   0  12   6      411.05      397.73     17.88 o 
   1  12   6      598.27      584.02     14.53 o 
   2  12   6      525.31      485.14     14.08 o 
   3  12   6      996.73     1111.71     43.60 o 
   4  12   6      116.65      123.84     13.25 o 
   5  12   6     1904.29     2064.15     76.19 o 
   6  12   6        1.94       14.02      5.11 o 
   7  12   6     3877.77     3931.79     76.86 o 
   8  12   6        8.76       13.41     13.46 o 
   9  12   6      378.49      349.30     14.77 o 
  10  12   6      123.40       84.29     14.28 o 
  11  12   6      214.28      191.03     27.55 o 
  12  12   6       28.79       39.47      9.03 o 
   1  13   6      180.73      168.69     10.90 o 
   2  13   6       18.25       32.02      5.64 o 
   3  13   6      589.57      593.15     18.38 o 
   4  13   6      189.66      233.50     11.31 o 
   5  13   6        3.18       21.08      8.01 o 
   6  13   6       58.25       85.46     11.34 o 
   7  13   6       76.26       97.14     14.16 o 
   8  13   6      611.53      657.67     54.57 o 
   9  13   6      446.69      406.54     39.76 o 
  10  13   6       25.54       23.80      8.67 o 
  11  13   6        7.74       16.83      7.84 o 
  12  13   6      268.08      224.34     37.16 o 
   0  14   6     1561.16     1421.79     66.08 o 
   1  14   6      208.52      201.10     24.47 o 
   2  14   6     1021.57     1012.98     30.21 o 
   3  14   6      171.51      145.16     14.54 o 
   4  14   6     1323.10     1439.98     49.14 o 
   5  14   6     1748.97     1748.49     64.28 o 
   6  14   6      113.64      130.62     23.54 o 
   7  14   6       98.28       86.02     13.05 o 
   8  14   6      146.20      143.31     17.10 o 
   9  14   6     1166.66     1167.34     48.23 o 
  10  14   6       36.64       37.78      8.33 o 
  11  14   6        4.80       17.95      9.37 o 
   1  15   6      989.73      955.78     51.84 o 
   2  15   6     1088.12     1150.59     48.65 o 
   3  15   6      216.63      224.64     17.12 o 
   4  15   6       17.96       21.70      8.52 o 
   5  15   6      281.62      284.10     14.51 o 
   6  15   6      103.10       76.36     10.86 o 
   7  15   6      727.05      736.65     56.31 o 
   8  15   6      831.56      796.85     55.11 o 
   9  15   6      325.09      312.46     28.46 o 
  10  15   6      236.02      212.33     37.05 o 
  11  15   6        6.00       24.06     37.64 o 
   0  16   6        3.14       18.90     29.71 o 
   1  16   6        0.14        8.05     16.38 o 
   2  16   6      295.75      306.87     14.80 o 
   3  16   6      941.27      947.04     73.43 o 
   4  16   6      955.51     1061.74     60.28 o 
   5  16   6      786.96      820.95     28.48 o 
   6  16   6      217.10      207.92     23.00 o 
   7  16   6       21.19       20.87     17.09 o 
   8  16   6      221.05      195.66     30.20 o 
   9  16   6        1.05       28.60     22.31 o 
  10  16   6      283.51      219.87     40.04 o 
   1  17   6      257.62      201.68     26.59 o 
   2  17   6        0.04       21.89      9.20 o 
   3  17   6        0.12       11.56     28.78 o 
   4  17   6      474.21      456.04     36.39 o 
   5  17   6       68.14       72.74     13.51 o 
   6  17   6      500.63      443.70     35.80 o 
   7  17   6     1597.22     1686.27    159.96 o 
   8  17   6      357.94      484.28     41.65 o 
   9  17   6      246.98      188.00     24.38 o 
  10  17   6       11.69       18.87      5.44 o 
   0  18   6     1393.29     1463.07     82.96 o 
   1  18   6     1341.10     1340.60     54.98 o 
   2  18   6       54.38       62.84     15.02 o 
   3  18   6       63.77       55.41     15.63 o 
   4  18   6      152.69      136.45     23.36 o 
   5  18   6      470.80      497.51     25.98 o 
   6  18   6      424.62      428.63     31.85 o 
   7  18   6      161.13      189.76     37.82 o 
   8  18   6      188.88      122.49     33.80 o 
   9  18   6        3.39       33.46     33.45 o 
   1  19   6       95.05       84.67     13.60 o 
   2  19   6      168.04      161.01     28.14 o 
   3  19   6      569.56      607.84     54.79 o 
   4  19   6        1.16       10.91     13.40 o 
   5  19   6        8.05       19.16     18.81 o 
   6  19   6      496.34      467.18     66.93 o 
   7  19   6      672.64      760.22     69.34 o 
   8  19   6       17.18       22.86     16.69 o 
   0  20   6     1454.48     1478.68     58.21 o 
   1  20   6        8.18       17.79      7.34 o 
   2  20   6      184.25      225.49     30.18 o 
   3  20   6       24.22       23.66     10.61 o 
   4  20   6        3.71       19.27      8.09 o 
   5  20   6        5.24       21.25     22.08 o 
   6  20   6      111.30      125.94     21.90 o 
   7  20   6       89.06       76.49     20.05 o 
   8  20   6       67.31       68.78     33.04 o 
   1  21   6       71.27       92.01     13.37 o 
   2  21   6       22.60       27.12     14.69 o 
   3  21   6      158.27      146.04     25.07 o 
   4  21   6        4.20       19.93     23.78 o 
   5  21   6      645.70      664.97     65.98 o 
   6  21   6     1041.25      996.56    135.24 o 
   7  21   6        0.52       19.98     16.54 o 
   0  22   6     1542.37     1864.57    152.73 o 
   1  22   6      348.44      359.14     64.29 o 
   2  22   6       23.82       34.18     19.61 o 
   3  22   6       24.10       44.29     16.48 o 
   4  22   6       13.96       24.97     14.55 o 
   5  22   6      933.53     1105.03     81.27 o 
   1  23   6      150.78      167.34     25.25 o 
   2  23   6        8.34       19.30     19.56 o 
   3  23   6      143.58      105.00     30.19 o 
   4  23   6       17.15       25.96     24.20 o 
   1   1   7     5103.89     5330.94     72.86 o 
   2   1   7     2609.92     2709.19     42.59 o 
   3   1   7      692.19      671.71     19.86 o 
   4   1   7      664.55      608.01     18.86 o 
   5   1   7      342.09      406.60     24.79 o 
   6   1   7     2084.98     2180.64     57.05 o 
   7   1   7      916.52      924.51     30.49 o 
   8   1   7     1355.99     1392.15     30.18 o 
   9   1   7       79.61       73.37      7.53 o 
  10   1   7        5.43       14.85      5.86 o 
  11   1   7     2115.69     2245.12    123.52 o 
  12   1   7      406.22      362.62     34.59 o 
  13   1   7      251.70      251.02     43.69 o 
  14   1   7      165.31      148.94     37.90 o 
   0   2   7      217.97      185.61     27.78 o 
   1   2   7     2848.45     2911.18     46.05 o 
   2   2   7      309.31      308.11     11.57 o 
   3   2   7        0.16       11.53      4.90 o 
   4   2   7     2664.07     2774.52     37.17 o 
   5   2   7      340.34      312.43     17.41 o 
   6   2   7      417.46      476.00     18.83 o 
   7   2   7       17.12       25.62      4.23 o 
   8   2   7       66.00       66.25      7.12 o 
   9   2   7       62.39       77.47      9.46 o 
  10   2   7       61.34       53.42      8.31 o 
  11   2   7        8.64       27.65     10.12 o 
  12   2   7      132.34      122.58     18.98 o 
  13   2   7      460.49      460.45     51.57 o 
  14   2   7        3.84       40.29     11.41 o 
   1   3   7     1266.17     1491.57     28.28 o 
   2   3   7      510.98      583.56     21.25 o 
   3   3   7     3054.20     3093.78     40.40 o 
   4   3   7      191.87      185.31     19.38 o 
   5   3   7     1087.15     1165.11     25.56 o 
   6   3   7     1001.95     1014.45     26.04 o 
   7   3   7      121.79      146.37     10.76 o 
   8   3   7       30.00       31.66      5.55 o 
   9   3   7     2366.28     2524.33     64.37 o 
  10   3   7       14.29       14.46      4.98 o 
  11   3   7     1018.01      991.63     51.13 o 
  12   3   7       57.19       66.76     14.08 o 
  13   3   7        0.08       11.45     12.99 o 
  14   3   7        6.38       20.97      8.78 o 
   0   4   7      697.93      795.60     34.88 o 
   1   4   7     4778.67     5045.37     74.62 o 
   2   4   7        5.79        5.31      3.96 o 
   3   4   7       55.57       99.75      9.75 o 
   4   4   7     6169.62     6386.41    108.19 o 
   5   4   7      208.36      218.55     16.29 o 
   6   4   7     1136.38     1243.24     33.20 o 
   7   4   7       44.65       46.95      7.41 o 
   8   4   7      800.10      786.03     17.45 o 
   9   4   7      250.35      258.44     19.57 o 
  10   4   7     2646.35     2807.94     73.61 o 
  11   4   7       64.49       55.66     14.48 o 
  12   4   7      717.16      658.94     40.64 o 
  13   4   7        3.23       18.92      9.70 o 
  14   4   7       40.07       25.37     13.25 o 
   1   5   7      380.32      416.35     14.70 o 
   2   5   7     1074.59     1005.01     28.14 o 
   3   5   7     1633.81     1501.01     15.30 o 
   4   5   7     2002.41     1954.04     35.71 o 
   5   5   7      793.28      732.54     33.61 o 
   6   5   7      423.95      380.87     17.51 o 
   7   5   7      452.34      473.08     13.63 o 
   8   5   7      377.72      386.57     16.44 o 
   9   5   7     1002.17     1051.82     25.14 o 
  10   5   7      624.68      687.79     34.14 o 
  11   5   7        2.75        5.19      8.59 o 
  12   5   7        3.51       16.40      9.48 o 
  13   5   7       91.92       62.53     15.07 o 
   0   6   7        1.30        6.02      8.40 o 
   1   6   7     3605.67     3782.05     77.72 o 
   2   6   7       60.52       89.31     10.64 o 
   3   6   7       73.90       56.96      8.79 o 
   4   6   7        5.66       15.71      7.59 o 
   5   6   7      509.20      450.12     26.20 o 
   6   6   7       39.34       46.32      7.01 o 
   7   6   7      722.11      728.62     16.29 o 
   8   6   7      753.66      756.70     21.33 o 
   9   6   7      658.90      637.92     25.91 o 
  10   6   7       10.74       28.70      6.71 o 
  11   6   7     1538.87     1610.44     36.84 o 
  12   6   7        0.71        1.58     10.69 o 
  13   6   7       18.09       24.30     12.81 o 
   1   7   7      551.03      520.17     23.00 o 
   2   7   7      790.91      790.63     27.84 o 
   3   7   7       14.24       20.14      5.18 o 
   4   7   7     5305.15     5486.08    103.15 o 
   5   7   7      687.21      673.02     12.91 o 
   6   7   7     1234.83     1247.19     46.73 o 
   7   7   7      679.78      675.31     18.41 o 
   8   7   7     1002.44     1013.71     31.86 o 
   9   7   7      252.26      243.39     27.94 o 
  10   7   7      112.35       87.33     12.80 o 
  11   7   7       13.26       15.54      6.15 o 
  12   7   7       98.34      107.59     17.38 o 
  13   7   7       67.40       53.11     12.60 o 
   0   8   7     2391.63     2327.33     87.50 o 
   1   8   7     1842.54     1750.14     33.29 o 
   2   8   7       15.81        9.08      5.37 o 
   3   8   7     3870.08     4053.75     75.87 o 
   4   8   7     1047.62     1031.34     31.11 o 
   5   8   7       21.64       20.71      7.53 o 
   6   8   7      325.14      342.21     18.36 o 
   7   8   7      166.24      162.33     16.19 o 
   8   8   7      808.68      798.17     27.48 o 
   9   8   7       42.31       42.88      7.34 o 
  10   8   7       54.90       56.63      8.93 o 
  11   8   7        2.53       22.05      8.57 o 
  12   8   7       11.64       28.99      6.10 o 
  13   8   7       11.15       28.57      9.61 o 
   1   9   7     2138.70     2184.83     52.50 o 
   2   9   7     3567.88     3544.91     64.38 o 
   3   9   7       52.70       42.91      9.14 o 
   4   9   7     1756.22     1799.29     46.47 o 
   5   9   7     2004.09     2001.56     72.91 o 
   6   9   7       71.33       68.00      8.23 o 
   7   9   7      168.96      183.83     12.26 o 
   8   9   7     1022.10     1010.04     58.43 o 
   9   9   7       28.81       25.54      7.72 o 
  10   9   7      479.06      544.55     34.47 o 
  11   9   7      181.19      155.90     21.72 o 
  12   9   7       61.06       70.66     13.49 o 
  13   9   7       10.70       13.12      9.35 o 
   0  10   7      107.63      104.61     14.75 o 
   1  10   7     3106.03     3142.84     98.95 o 
   2  10   7      241.41      207.68     21.11 o 
   3  10   7      400.75      434.74     31.86 o 
   4  10   7      880.37      829.87     31.26 o 
   5  10   7      534.55      566.74     18.87 o 
   6  10   7      578.91      637.13     29.03 o 
   7  10   7     1935.73     1965.28     54.75 o 
   8  10   7      237.60      243.13     24.61 o 
   9  10   7      731.58      687.12     43.94 o 
  10  10   7      190.27      188.25     24.41 o 
  11  10   7        0.14       16.20     12.94 o 
  12  10   7      209.60      178.81     33.73 o 
   1  11   7       30.20       36.36      8.01 o 
   2  11   7     1508.25     1451.11     69.02 o 
   3  11   7      987.28     1082.16     38.43 o 
   4  11   7      870.26      834.85     28.28 o 
   5  11   7      590.86      542.04     34.42 o 
   6  11   7     1404.27     1432.94     49.39 o 
   7  11   7       58.86       68.93      9.84 o 
   8  11   7      238.69      256.86     26.43 o 
   9  11   7        4.33       11.45     19.13 o 
  10  11   7      238.49      201.52     22.64 o 
  11  11   7        0.66       14.44     10.60 o 
  12  11   7       57.03       71.46     11.80 o 
   0  12   7     6069.88     6552.24    423.20 o 
   1  12   7     2713.45     2688.43     91.85 o 
   2  12   7       65.03       47.99      7.13 o 
   3  12   7      905.61      933.37     25.79 o 
   4  12   7      826.33      840.42     24.77 o 
   5  12   7      255.42      294.27     21.84 o 
   6  12   7      777.15      796.44     29.80 o 
   7  12   7        5.27       18.45      5.76 o 
   8  12   7      911.56      912.12     44.06 o 
   9  12   7      275.86      216.90     26.74 o 
  10  12   7      518.04      484.25     29.28 o 
  11  12   7       33.39       34.20      8.32 o 
  12  12   7        0.66       19.52      5.45 o 
   1  13   7      210.93      197.71     10.88 o 
   2  13   7     1869.81     1914.22     47.12 o 
   3  13   7     1434.95     1490.52     51.38 o 
   4  13   7       12.20       16.45      8.23 o 
   5  13   7      126.21      118.60     15.07 o 
   6  13   7      474.76      573.43     28.43 o 
   7  13   7       82.69       73.55     11.83 o 
   8  13   7      405.16      437.87     39.47 o 
   9  13   7       50.13       58.24      8.69 o 
  10  13   7      172.98      178.80     31.90 o 
  11  13   7      202.69      167.53     25.21 o 
   0  14   7     1903.75     1835.95     78.61 o 
   1  14   7       89.52      101.75     14.82 o 
   2  14   7       12.26       17.53      3.99 o 
   3  14   7     1241.26     1305.95     47.15 o 
   4  14   7       66.85       69.69      9.99 o 
   5  14   7      360.42      355.65     13.00 o 
   6  14   7        1.52        5.55      9.40 o 
   7  14   7      465.29      485.75     33.66 o 
   8  14   7       31.29       31.87     11.41 o 
   9  14   7      941.35      934.03     50.20 o 
  10  14   7       42.87       29.83     12.16 o 
  11  14   7       77.04       72.55     17.38 o 
   1  15   7      223.00      229.37     22.71 o 
   2  15   7     1708.73     1763.44     57.28 o 
   3  15   7      720.83      689.22     25.78 o 
   4  15   7     1833.98     1933.43     60.08 o 
   5  15   7      927.21      993.70     34.40 o 
   6  15   7      908.43      947.04     53.42 o 
   7  15   7       34.82       35.92     13.29 o 
   8  15   7        2.09       30.16     16.56 o 
   9  15   7      263.00      213.29     34.12 o 
  10  15   7      140.22       91.58     18.17 o 
   0  16   7      234.82      281.44     48.42 o 
   1  16   7      616.81      586.06     49.72 o 
   2  16   7      896.70      869.11     53.23 o 
   3  16   7      218.17      213.25     30.89 o 
   4  16   7      169.03      139.94     22.06 o 
   5  16   7       75.51       51.18     13.06 o 
   6  16   7      219.57      231.28     14.55 o 
   7  16   7       50.16       73.77     14.79 o 
   8  16   7       84.39       59.57     24.19 o 
   9  16   7       65.40       48.00     10.63 o 
  10  16   7      118.77       90.69     21.62 o 
   1  17   7     1834.88     1888.17     55.10 o 
   2  17   7      208.96      194.19     27.12 o 
   3  17   7        1.06       14.88     10.49 o 
   4  17   7      128.69      130.75     17.67 o 
   5  17   7      372.57      306.18     34.24 o 
   6  17   7      430.34      407.66     40.74 o 
   7  17   7        0.45       19.02     25.98 o 
   8  17   7        0.07       11.54     14.27 o 
   9  17   7      174.54      160.58     40.52 o 
   0  18   7      578.44      652.06     99.60 o 
   1  18   7      210.00      182.06     26.41 o 
   2  18   7      511.79      480.81     44.58 o 
   3  18   7      148.88       96.46     19.56 o 
   4  18   7       26.75       30.34     10.03 o 
   5  18   7       34.16       29.72     10.25 o 
   6  18   7        2.13       22.53     14.47 o 
   7  18   7        3.03       43.41     20.32 o 
   8  18   7      149.16      178.27     39.29 o 
   9  18   7        1.21       -4.94     16.85 o 
   1  19   7       20.10       36.74     16.65 o 
   2  19   7        0.00       21.99     22.68 o 
   3  19   7        0.84       11.01     26.29 o 
   4  19   7      224.51      253.86     33.34 o 
   5  19   7      123.84      100.28     17.80 o 
   6  19   7       51.94       29.85     21.05 o 
   7  19   7      209.76      203.39     35.32 o 
   8  19   7       28.46       22.66     11.16 o 
   0  20   7      179.97      177.16     36.80 o 
   1  20   7       21.61       14.53     22.30 o 
   2  20   7        1.27        7.08     11.62 o 
   3  20   7       59.14       79.55     22.51 o 
   4  20   7       21.02       40.07     10.72 o 
   5  20   7      101.06       79.58     15.29 o 
   6  20   7       24.27        1.46     17.04 o 
   7  20   7       38.21       49.92     21.32 o 
   1  21   7      187.46      180.71     40.18 o 
   2  21   7        9.69       12.45     11.62 o 
   3  21   7       13.48       12.08     22.52 o 
   4  21   7       39.94       65.11     39.68 o 
   5  21   7        9.80       25.97      9.59 o 
   6  21   7      372.62      395.17     62.58 o 
   0  22   7       21.13       13.38     12.00 o 
   1  22   7      687.82      790.45     59.35 o 
   2  22   7      193.26      158.78     48.39 o 
   3  22   7        0.27       20.24     22.79 o 
   4  22   7       39.41       42.83     11.92 o 
   1  23   7       55.29       43.13     28.66 o 
   2  23   7      494.53      458.17     62.21 o 
   0   0   8    40420.72    38487.68    464.24 o 
   1   0   8      331.22      341.21     19.28 o 
   2   0   8     1584.29     1858.70     81.16 o 
   3   0   8     9072.93     9211.51    159.81 o 
   4   0   8     3511.18     3589.11     86.40 o 
   5   0   8     3140.96     3233.78    117.68 o 
   6   0   8     1160.48     1139.70     59.82 o 
   7   0   8      708.14      701.24     38.94 o 
   8   0   8      274.18      285.92     25.87 o 
   9   0   8     2882.76     2918.43     66.49 o 
  10   0   8     1943.44     2125.13     92.40 o 
  11   0   8        6.80        6.30     33.69 o 
  12   0   8      273.15      311.09     70.51 o 
  13   0   8       79.49       63.99     17.58 o 
   1   1   8      866.81      992.42     25.96 o 
   2   1   8     3302.11     3162.57     42.03 o 
   3   1   8        6.45       14.06      5.38 o 
   4   1   8      119.62      150.42     17.20 o 
   5   1   8      204.58      217.89     13.11 o 
   6   1   8     1000.94      997.84     38.50 o 
   7   1   8       93.07       89.84     10.42 o 
   8   1   8     6405.01     6998.12    136.78 o 
   9   1   8      729.31      759.35     18.81 o 
  10   1   8       36.03       29.30      7.79 o 
  11   1   8       43.70       27.09     11.01 o 
  12   1   8      164.53      105.73     22.01 o 
  13   1   8       65.94       46.31     14.36 o 
   0   2   8    36624.44    37247.29    537.81 o 
   1   2   8     1210.19     1092.00     32.41 o 
   2   2   8     1340.79     1495.69     31.64 o 
   3   2   8     3994.12     3756.92     48.90 o 
   4   2   8      138.94      165.50     20.17 o 
   5   2   8     1134.84     1031.96     29.40 o 
   6   2   8      307.02      281.42     27.97 o 
   7   2   8      102.81      104.35     11.01 o 
   8   2   8      232.53      209.81     17.95 o 
   9   2   8      987.89     1036.55     23.76 o 
  10   2   8      140.32      135.04     14.78 o 
  11   2   8      342.47      408.69     44.64 o 
  12   2   8      111.57      111.33     18.68 o 
  13   2   8        6.12        5.93      7.98 o 
   1   3   8     4064.94     4192.37     56.23 o 
   2   3   8      243.88      217.82     16.49 o 
   3   3   8       18.16       14.83      5.25 o 
   4   3   8      577.17      548.02     20.98 o 
   5   3   8      696.06      716.71     16.24 o 
   6   3   8     4515.42     4531.06    162.60 o 
   7   3   8     1729.68     1821.38     58.29 o 
   8   3   8        4.18       10.47      4.67 o 
   9   3   8       91.17       75.75     11.79 o 
  10   3   8     1902.77     2168.69     68.55 o 
  11   3   8      105.61      112.81     14.95 o 
  12   3   8       84.71       70.24     15.11 o 
  13   3   8        1.14       25.69     12.03 o 
   0   4   8    11072.77    10616.30    183.95 o 
   1   4   8     1891.41     1866.34     31.74 o 
   2   4   8      838.93      795.43     21.87 o 
   3   4   8      850.53      896.40     20.24 o 
   4   4   8       76.37       93.85     13.53 o 
   5   4   8       28.61       26.70      7.69 o 
   6   4   8     1115.07     1115.25     43.31 o 
   7   4   8      278.54      314.95     18.83 o 
   8   4   8        6.07       13.95      7.85 o 
   9   4   8       28.86       38.60      6.66 o 
  10   4   8      105.16       95.53     14.21 o 
  11   4   8     1284.85     1263.25     33.35 o 
  12   4   8       13.65       15.04      8.46 o 
  13   4   8      135.46      143.45     23.09 o 
   1   5   8      987.79      986.21     28.59 o 
   2   5   8       54.14       66.67      9.23 o 
   3   5   8        3.83       12.37      4.96 o 
   4   5   8      922.96      862.76     22.17 o 
   5   5   8      620.52      625.81     23.10 o 
   6   5   8     1263.61     1246.78     46.46 o 
   7   5   8      292.19      345.75     13.29 o 
   8   5   8      194.87      186.88     16.49 o 
   9   5   8       36.54       29.91      6.42 o 
  10   5   8      214.34      219.39     24.14 o 
  11   5   8       22.57       19.83      7.96 o 
  12   5   8      175.73      170.06     29.48 o 
  13   5   8        1.86       18.41      7.06 o 
   0   6   8      150.21      113.00     22.39 o 
   1   6   8     2254.24     2122.74     38.19 o 
   2   6   8     1363.27     1432.50     28.72 o 
   3   6   8      109.64      111.13     15.68 o 
   4   6   8      741.29      775.23     26.48 o 
   5   6   8       42.45       49.38      9.79 o 
   6   6   8       89.47       83.70      9.80 o 
   7   6   8     1334.19     1301.07     29.90 o 
   8   6   8      327.27      379.47     19.99 o 
   9   6   8       79.03       80.72      9.53 o 
  10   6   8       19.21       21.37      7.39 o 
  11   6   8      425.55      382.57     25.71 o 
  12   6   8        0.56        9.43     10.64 o 
  13   6   8       62.92       71.10     15.28 o 
   1   7   8       39.64       53.58      7.47 o 
   2   7   8      571.73      600.82     20.56 o 
   3   7   8       46.20       32.36      6.28 o 
   4   7   8      192.81      201.82     11.04 o 
   5   7   8        1.11       14.26      3.35 o 
   6   7   8     1423.12     1406.96     35.80 o 
   7   7   8      790.52      862.23     29.45 o 
   8   7   8      596.18      574.94     23.97 o 
   9   7   8       60.24       53.10      9.87 o 
  10   7   8      164.76      146.46     15.24 o 
  11   7   8      317.35      298.89     28.08 o 
  12   7   8      136.38      116.36     18.91 o 
  13   7   8       12.60        2.19     16.50 o 
   0   8   8        0.28       15.17      8.02 o 
   1   8   8      152.28      178.36     19.06 o 
   2   8   8      386.87      441.61     15.15 o 
   3   8   8       89.68      100.03     12.84 o 
   4   8   8      669.15      618.15     23.30 o 
   5   8   8      942.34      969.45     62.03 o 
   6   8   8       99.59       93.86     10.68 o 
   7   8   8        8.32       12.68      5.59 o 
   8   8   8     1405.65     1564.31     53.34 o 
   9   8   8      282.33      241.22     28.03 o 
  10   8   8      553.80      550.54     24.92 o 
  11   8   8        0.23       20.29      6.18 o 
  12   8   8       17.01       14.71      5.09 o 
  13   8   8       12.48       29.82     19.72 o 
   1   9   8     1085.77     1090.44     33.35 o 
   2   9   8     2556.93     2603.91     69.46 o 
   3   9   8      664.91      684.62     29.42 o 
   4   9   8      241.96      247.70     14.16 o 
   5   9   8     1068.75     1194.35     44.86 o 
   6   9   8      512.60      476.94     21.46 o 
   7   9   8      683.21      764.99     24.35 o 
   8   9   8        0.05        8.66      9.58 o 
   9   9   8       27.73       32.39      6.98 o 
  10   9   8        0.99       20.68      6.77 o 
  11   9   8      124.57       99.63     16.63 o 
  12   9   8       14.22       20.72      5.85 o 
   0  10   8        5.90       16.79     19.61 o 
   1  10   8      214.70      227.37     22.00 o 
   2  10   8       16.57       22.07      6.47 o 
   3  10   8       20.57       26.83      5.65 o 
   4  10   8       17.48       21.29      4.11 o 
   5  10   8     1852.62     1768.54     52.53 o 
   6  10   8        2.71        7.34      6.46 o 
   7  10   8     1388.80     1381.08     36.28 o 
   8  10   8      714.82      721.64     35.72 o 
   9  10   8      131.66      131.65     21.11 o 
  10  10   8      175.06      152.68     20.91 o 
  11  10   8        5.34       26.77      7.21 o 
  12  10   8       95.66       85.34     17.57 o 
   1  11   8      521.78      560.42     20.39 o 
   2  11   8      959.95      964.56     37.18 o 
   3  11   8     1404.23     1669.64     74.61 o 
   4  11   8      303.96      318.87     18.69 o 
   5  11   8      213.63      251.48     22.21 o 
   6  11   8      184.55      172.56     18.55 o 
   7  11   8       44.84       56.80      8.43 o 
   8  11   8       53.31       66.56      9.73 o 
   9  11   8        6.28       14.88     11.50 o 
  10  11   8       96.18       64.35     13.15 o 
  11  11   8       62.65       51.30     22.49 o 
  12  11   8        6.55       18.17      5.22 o 
   0  12   8      654.29      581.66     33.58 o 
   1  12   8     1259.95     1260.49     37.49 o 
   2  12   8     1337.93     1347.19     42.52 o 
   3  12   8      406.37      449.96     11.64 o 
   4  12   8      814.34      788.69     30.31 o 
   5  12   8      133.19      132.65     17.52 o 
   6  12   8       77.77       91.30     13.35 o 
   7  12   8      581.72      599.62     27.17 o 
   8  12   8      491.40      464.48     39.89 o 
   9  12   8      166.98      144.04     20.12 o 
  10  12   8      205.47      186.78     32.53 o 
  11  12   8      118.14      101.11     17.81 o 
   1  13   8     1775.57     1876.90     38.43 o 
   2  13   8      193.17      195.03     18.06 o 
   3  13   8      357.18      348.71     13.27 o 
   4  13   8       40.09       31.02      7.68 o 
   5  13   8      146.48      172.15     17.42 o 
   6  13   8     1401.29     1398.68     60.52 o 
   7  13   8      199.74      180.73     24.70 o 
   8  13   8       11.02       21.90     10.25 o 
   9  13   8      514.48      514.33     51.83 o 
  10  13   8      113.34      113.98     15.67 o 
  11  13   8        0.49       12.57     14.83 o 
   0  14   8        0.25       26.22      8.81 o 
   1  14   8      145.49      177.55     23.76 o 
   2  14   8      153.86      147.14     14.68 o 
   3  14   8     1262.23     1317.32     70.02 o 
   4  14   8      552.86      505.72     35.44 o 
   5  14   8       71.52       99.67     14.96 o 
   6  14   8      492.75      524.48     27.74 o 
   7  14   8       16.98       14.02     11.60 o 
   8  14   8      220.99      215.29     25.45 o 
   9  14   8        7.85       23.83     11.40 o 
  10  14   8       93.09       79.57     14.97 o 
   1  15   8       64.22       48.82     19.66 o 
   2  15   8      101.69       97.31     14.89 o 
   3  15   8      649.52      682.26     36.23 o 
   4  15   8     1048.83     1122.06     76.03 o 
   5  15   8      758.83      764.26     46.27 o 
   6  15   8      465.83      488.68     31.31 o 
   7  15   8       35.76       29.09     14.54 o 
   8  15   8       92.60       91.32     14.32 o 
   9  15   8       20.61       18.85      6.90 o 
  10  15   8        3.96        2.37      7.51 o 
   0  16   8     1696.73     1713.60    138.16 o 
   1  16   8      973.19     1001.11     54.51 o 
   2  16   8       57.90       62.05     21.80 o 
   3  16   8       43.18       29.79     14.94 o 
   4  16   8     1617.97     1595.18     87.44 o 
   5  16   8       62.77       44.56     21.23 o 
   6  16   8        7.63       12.93      9.69 o 
   7  16   8        0.04       14.30     15.98 o 
   8  16   8        0.85        7.76     18.51 o 
   9  16   8      167.38      155.62     25.89 o 
   1  17   8       98.46       81.22     19.42 o 
   2  17   8       96.44       60.05     14.45 o 
   3  17   8      286.30      335.33     20.88 o 
   4  17   8     1819.58     1891.07     63.83 o 
   5  17   8       63.98       21.18     12.60 o 
   6  17   8      194.29      194.67     29.53 o 
   7  17   8      294.78      299.42     45.51 o 
   8  17   8      105.69      114.94     29.27 o 
   9  17   8      142.48      113.94     23.09 o 
   0  18   8       12.61       25.31      8.67 o 
   1  18   8      804.36      911.03     83.30 o 
   2  18   8       52.04       42.66      9.40 o 
   3  18   8      139.88      115.63     21.59 o 
   4  18   8      392.68      302.04     55.04 o 
   5  18   8      517.14      507.83     41.76 o 
   6  18   8      396.46      440.44     46.97 o 
   7  18   8      221.71      161.13     38.05 o 
   8  18   8      184.51      187.97     46.19 o 
   1  19   8      240.05      215.53     36.32 o 
   2  19   8      688.32      673.79     46.49 o 
   3  19   8       60.51       63.56     18.05 o 
   4  19   8      188.62      154.79     33.87 o 
   5  19   8      195.89      181.30     25.98 o 
   6  19   8      196.62      191.99     35.35 o 
   7  19   8       54.73       53.95     16.67 o 
   0  20   8        0.16       15.79     16.63 o 
   1  20   8      238.73      217.80     34.22 o 
   2  20   8      218.70      165.56     43.09 o 
   3  20   8      575.22      574.83     43.72 o 
   4  20   8      732.23      821.19     39.71 o 
   5  20   8       66.12       75.56     14.95 o 
   6  20   8       52.15       54.02     11.86 o 
   1  21   8        5.89       28.89     20.34 o 
   2  21   8       70.48       87.89     26.10 o 
   3  21   8        1.72       14.65     21.57 o 
   4  21   8      550.14      543.44     68.60 o 
   5  21   8        3.18       44.04     26.23 o 
   0  22   8      259.14      207.44     62.75 o 
   1  22   8      254.52      221.81     40.99 o 
   2  22   8        0.07       44.60     23.37 o 
   3  22   8      400.91      398.15     42.03 o 
   1   1   9      169.37      169.36     17.36 o 
   2   1   9      698.60      717.84     25.85 o 
   3   1   9      363.93      362.57     17.86 o 
   4   1   9      119.04      119.82     16.44 o 
   5   1   9     1835.52     1915.88     69.44 o 
   6   1   9      590.12      589.35     17.87 o 
   7   1   9      849.68      846.00     37.96 o 
   8   1   9      295.38      285.64     29.06 o 
   9   1   9      631.06      663.64     29.46 o 
  10   1   9       73.28       72.02     10.06 o 
  11   1   9      381.34      371.89     29.37 o 
  12   1   9        7.45       11.58     12.13 o 
  13   1   9       22.11       19.42      9.10 o 
   0   2   9     6821.06     6750.04    138.23 o 
   1   2   9      333.19      324.83     16.20 o 
   2   2   9      469.97      439.95     14.59 o 
   3   2   9       25.67       35.59      5.89 o 
   4   2   9      902.06      962.71     27.63 o 
   5   2   9      633.62      612.68     16.07 o 
   6   2   9      777.79      770.00     24.27 o 
   7   2   9     1431.06     1522.74     49.61 o 
   8   2   9      148.90      142.67     13.34 o 
   9   2   9        0.23       13.57      5.72 o 
  10   2   9      435.20      406.28     30.22 o 
  11   2   9       51.08       41.24     11.20 o 
  12   2   9      808.94      824.09     55.13 o 
  13   2   9        1.38       12.41     10.09 o 
   1   3   9      197.62      246.50     20.90 o 
   2   3   9      730.48      647.68     20.82 o 
   3   3   9     2766.92     2667.38     69.95 o 
   4   3   9       43.08       54.69     10.00 o 
   5   3   9      179.21      181.19     17.48 o 
   6   3   9      153.60      141.19     15.83 o 
   7   3   9     1140.33     1056.48     34.24 o 
   8   3   9      387.10      378.37     18.73 o 
   9   3   9       83.19       87.52      9.55 o 
  10   3   9      393.51      433.37     28.62 o 
  11   3   9     1851.20     2033.70     93.01 o 
  12   3   9       50.82       70.64     20.79 o 
  13   3   9       15.22       11.30     10.31 o 
   0   4   9       30.41       44.49      8.46 o 
   1   4   9     1207.39     1158.98     23.63 o 
   2   4   9     2035.08     2131.35     35.57 o 
   3   4   9       13.56       17.62      7.27 o 
   4   4   9      110.13       95.74     12.39 o 
   5   4   9       74.61       77.71      8.40 o 
   6   4   9        4.83       18.02      4.42 o 
   7   4   9       29.85       31.18      9.21 o 
   8   4   9      215.29      204.20     17.17 o 
   9   4   9       99.72      110.09     16.12 o 
  10   4   9       83.19       68.11     11.01 o 
  11   4   9      746.17      817.83     34.07 o 
  12   4   9        9.32       22.05      7.69 o 
  13   4   9       78.93       92.43     19.54 o 
   1   5   9        6.78       19.71      5.50 o 
   2   5   9      205.58      219.59     22.89 o 
   3   5   9     1325.40     1252.72     33.50 o 
   4   5   9       23.28       36.37      7.37 o 
   5   5   9       87.36       86.65      9.66 o 
   6   5   9     1043.93     1028.48     30.65 o 
   7   5   9     1777.47     1853.26     56.11 o 
   8   5   9      440.99      458.37     14.17 o 
   9   5   9       80.87       74.42      9.78 o 
  10   5   9       49.30       52.83      9.80 o 
  11   5   9      211.64      173.76     21.61 o 
  12   5   9        2.63       20.26      9.28 o 
  13   5   9      223.03      177.43     36.44 o 
   0   6   9     6900.02     6947.88    252.48 o 
   1   6   9      266.93      295.04     14.68 o 
   2   6   9        0.29        9.49      6.23 o 
   3   6   9      303.12      306.83     16.19 o 
   4   6   9     2776.09     2707.91     97.45 o 
   5   6   9      996.45     1112.06     36.57 o 
   6   6   9      157.62      147.64     14.26 o 
   7   6   9      358.24      379.49     27.55 o 
   8   6   9      889.47      974.47     28.57 o 
   9   6   9        1.64       -3.24      8.36 o 
  10   6   9      227.78      189.31     17.85 o 
  11   6   9       71.97       78.75     12.54 o 
  12   6   9       31.33       58.95     16.16 o 
   1   7   9      173.88      189.32     21.05 o 
   2   7   9       40.16       30.98      7.27 o 
   3   7   9      999.48     1055.87     39.71 o 
   4   7   9      354.81      365.99     17.17 o 
   5   7   9      960.51     1027.86     31.35 o 
   6   7   9      185.01      185.72     18.54 o 
   7   7   9      219.94      230.96     19.43 o 
   8   7   9      778.59      828.40     26.40 o 
   9   7   9      547.32      588.93     38.22 o 
  10   7   9       54.61       45.34      7.49 o 
  11   7   9        5.15        6.42      7.24 o 
  12   7   9        0.26        6.69     10.10 o 
   0   8   9     1022.81     1184.16     79.63 o 
   1   8   9     1017.12     1069.83     40.50 o 
   2   8   9      313.37      314.94     13.74 o 
   3   8   9       21.36       12.47      5.67 o 
   4   8   9      318.62      338.84     17.02 o 
   5   8   9     1174.88     1151.31     29.70 o 
   6   8   9      162.01      140.87     13.67 o 
   7   8   9       44.72       66.02     11.11 o 
   8   8   9      388.79      363.97     24.12 o 
   9   8   9     2270.57     2480.07    102.90 o 
  10   8   9      110.44      105.13     15.22 o 
  11   8   9      167.12      123.38     22.07 o 
  12   8   9      130.60      144.34     25.31 o 
   1   9   9      353.50      389.62     15.32 o 
   2   9   9      275.90      286.08     33.37 o 
   3   9   9       39.02       50.21      8.37 o 
   4   9   9      904.32      858.00     24.57 o 
   5   9   9     2825.34     2998.49     95.92 o 
   6   9   9      382.67      432.60     16.07 o 
   7   9   9      505.16      503.74     21.47 o 
   8   9   9      676.25      713.94     42.62 o 
   9   9   9      130.69      117.05     15.97 o 
  10   9   9       28.58       23.31      6.32 o 
  11   9   9      412.88      445.68     27.12 o 
  12   9   9       14.08       18.95      6.93 o 
   0  10   9     2446.45     2606.06    122.78 o 
   1  10   9       14.77       18.97      7.41 o 
   2  10   9     3924.26     3797.05    106.49 o 
   3  10   9     1830.81     1952.82     40.66 o 
   4  10   9        4.57       10.08      7.22 o 
   5  10   9      474.21      538.71     17.79 o 
   6  10   9      286.20      298.70     18.32 o 
   7  10   9      226.06      206.17     13.23 o 
   8  10   9     1544.32     1535.82     73.38 o 
   9  10   9      825.00      761.51     78.18 o 
  10  10   9       74.64       76.18     12.36 o 
  11  10   9      143.28      119.19     17.84 o 
   1  11   9       28.66       37.47      6.93 o 
   2  11   9     1061.50     1084.28     27.58 o 
   3  11   9     4176.13     4320.69    207.88 o 
   4  11   9       26.21       38.91      9.05 o 
   5  11   9      336.35      402.86     16.86 o 
   6  11   9        2.98       -0.10      8.48 o 
   7  11   9       74.26       76.51      9.92 o 
   8  11   9     1030.05      994.95     38.37 o 
   9  11   9      243.69      270.60     31.76 o 
  10  11   9      333.44      359.84     48.91 o 
  11  11   9       92.92       75.46     15.77 o 
   0  12   9     2002.55     1978.50     58.98 o 
   1  12   9      184.66      230.38     19.18 o 
   2  12   9      348.63      321.70     17.27 o 
   3  12   9      798.07      816.38     33.99 o 
   4  12   9      459.78      432.53     18.01 o 
   5  12   9       47.31       49.43     10.08 o 
   6  12   9      190.06      216.68     25.57 o 
   7  12   9       24.85       35.75     13.42 o 
   8  12   9      409.24      440.07     32.75 o 
   9  12   9      400.43      289.94     43.85 o 
  10  12   9        9.75       27.27     16.62 o 
  11  12   9      187.48      173.09     28.25 o 
   1  13   9      994.13      946.49     38.05 o 
   2  13   9      142.02      151.78     13.57 o 
   3  13   9       89.80       76.02     14.05 o 
   4  13   9      479.11      484.54     18.46 o 
   5  13   9       20.08       27.19      6.47 o 
   6  13   9      945.04      917.17     49.92 o 
   7  13   9      194.12      198.36     20.17 o 
   8  13   9       41.86       29.70     13.77 o 
   9  13   9      207.36      167.58     31.89 o 
  10  13   9      388.61      331.22     50.66 o 
   0  14   9      998.40      875.96    125.04 o 
   1  14   9      162.18      158.12     26.83 o 
   2  14   9      261.48      321.17     38.92 o 
   3  14   9      747.25      837.89     37.69 o 
   4  14   9      374.46      387.88     14.17 o 
   5  14   9        1.07       13.24      6.11 o 
   6  14   9        2.15        8.09      7.75 o 
   7  14   9      125.54      107.76     19.13 o 
   8  14   9      362.61      334.36     28.90 o 
   9  14   9        6.34       19.40     10.72 o 
  10  14   9       63.02       76.43     20.42 o 
   1  15   9     2661.45     2797.65     75.28 o 
   2  15   9     1474.94     1468.06     81.02 o 
   3  15   9       39.91       50.62     13.82 o 
   4  15   9      469.80      497.90     35.91 o 
   5  15   9       20.99       27.31      6.77 o 
   6  15   9      378.90      333.84     30.86 o 
   7  15   9      139.85      142.65     21.79 o 
   8  15   9      458.22      456.29     44.28 o 
   9  15   9      203.98      153.33     40.35 o 
   0  16   9      222.06      213.17     32.12 o 
   1  16   9        5.49       10.34     11.51 o 
   2  16   9      238.79      227.68     31.68 o 
   3  16   9      506.23      505.64     53.84 o 
   4  16   9       82.96       97.61     17.66 o 
   5  16   9       10.00       36.45     13.46 o 
   6  16   9       12.12       16.24     12.62 o 
   7  16   9       18.10       28.99     12.76 o 
   8  16   9      237.77      251.19     38.15 o 
   9  16   9       17.39       25.86      6.98 o 
   1  17   9      537.62      535.52     52.23 o 
   2  17   9      555.05      542.93     44.39 o 
   3  17   9      250.79      228.54     28.17 o 
   4  17   9      332.92      256.65     17.36 o 
   5  17   9       40.72       36.56     16.39 o 
   6  17   9      503.78      543.35     79.60 o 
   7  17   9        6.32       29.65     13.42 o 
   8  17   9       45.09       45.50     14.24 o 
   0  18   9       52.85       55.55     28.59 o 
   1  18   9      646.79      702.63     45.35 o 
   2  18   9      125.72      128.71     21.71 o 
   3  18   9       10.75       19.26     12.99 o 
   4  18   9      256.57      230.52     38.96 o 
   5  18   9       23.36       31.86     18.71 o 
   6  18   9       79.77       70.89     14.91 o 
   7  18   9       18.06       46.91     11.67 o 
   1  19   9      276.90      253.23     43.43 o 
   2  19   9        2.82       21.36     24.55 o 
   3  19   9      132.65      105.20     22.21 o 
   4  19   9       91.71       96.74     31.55 o 
   5  19   9      137.64      121.58     22.30 o 
   6  19   9       14.54       20.28     10.22 o 
   0  20   9        0.20        5.98     17.81 o 
   1  20   9       55.76       64.22     18.98 o 
   2  20   9       13.33       22.28     10.24 o 
   3  20   9       68.16       54.59     16.78 o 
   4  20   9       69.25       63.63     42.40 o 
   5  20   9       16.89       47.18     15.49 o 
   1  21   9       29.13       32.63     13.82 o 
   2  21   9       12.89       32.33     10.46 o 
   3  21   9       78.41       83.81     18.91 o 
   0   0  10       82.28       73.63     16.82 o 
   1   0  10     1615.94     1753.26     59.46 o 
   2   0  10     2290.07     2331.08     88.02 o 
   3   0  10      399.50      423.29     43.80 o 
   4   0  10     2869.93     2947.14    153.36 o 
   5   0  10      332.62      292.89     41.96 o 
   6   0  10       71.20       58.66     11.34 o 
   7   0  10       57.80       42.34     12.04 o 
   8   0  10      269.40      292.83     34.33 o 
   9   0  10     3140.55     3324.19    190.18 o 
  10   0  10       27.73       29.75      7.76 o 
  11   0  10       47.94       63.59     25.70 o 
  12   0  10      267.70      212.57     55.27 o 
   1   1  10     1363.13     1329.81     35.06 o 
   2   1  10        0.74       17.86      6.11 o 
   3   1  10       71.47       88.92     11.47 o 
   4   1  10      756.70      745.16     32.84 o 
   5   1  10     3583.49     3569.85     92.06 o 
   6   1  10      378.66      409.11     18.67 o 
   7   1  10     1794.62     1812.92     55.36 o 
   8   1  10      473.25      496.50     16.19 o 
   9   1  10        9.35       37.69     10.09 o 
  10   1  10       49.74       39.80      7.13 o 
  11   1  10       91.46       97.24     17.07 o 
  12   1  10       17.70       28.49     17.68 o 
   0   2  10      483.57      397.00     22.67 o 
   1   2  10       37.55       44.51      8.07 o 
   2   2  10     5044.25     4943.67    117.78 o 
   3   2  10      289.64      312.96     17.15 o 
   4   2  10       47.04       30.51      6.46 o 
   5   2  10      503.43      528.62     29.61 o 
   6   2  10        8.93       16.44      3.50 o 
   7   2  10      332.96      349.86     17.51 o 
   8   2  10        1.78       16.48      6.13 o 
   9   2  10       24.40       27.14      7.15 o 
  10   2  10      899.72      918.26     29.90 o 
  11   2  10       23.23       32.03      8.19 o 
  12   2  10        0.12      -13.76     13.76 o 
   1   3  10        0.60        1.05     10.79 o 
   2   3  10     1832.39     1922.06     47.31 o 
   3   3  10     2686.80     2730.66     99.43 o 
   4   3  10      148.33      158.11     17.01 o 
   5   3  10      673.80      714.40     24.77 o 
   6   3  10        0.01       13.66      7.03 o 
   7   3  10      703.26      676.88     22.68 o 
   8   3  10      223.11      195.21     20.73 o 
   9   3  10        3.01       15.90      7.35 o 
  10   3  10      236.28      243.90     26.96 o 
  11   3  10     1224.52     1322.00     75.14 o 
  12   3  10      313.49      269.38     56.56 o 
   0   4  10     2437.21     2545.02    128.92 o 
   1   4  10     1712.70     1738.11     46.46 o 
   2   4  10     2305.22     2218.94     73.93 o 
   3   4  10       60.56       53.61      8.55 o 
   4   4  10       28.65       49.21      8.27 o 
   5   4  10       16.16       14.10      6.22 o 
   6   4  10      240.31      223.28     23.24 o 
   7   4  10       56.51       43.00      8.02 o 
   8   4  10      113.36      108.30     12.26 o 
   9   4  10       16.91       22.24     10.63 o 
  10   4  10       79.68       75.99     17.37 o 
  11   4  10      527.70      531.97     57.27 o 
  12   4  10      271.48      214.84     29.28 o 
   1   5  10      426.24      421.16     15.74 o 
   2   5  10      222.09      213.63     20.12 o 
   3   5  10     2697.10     2660.43     88.45 o 
   4   5  10      530.39      589.77     23.36 o 
   5   5  10       56.64       50.44      7.81 o 
   6   5  10      188.35      166.08     22.71 o 
   7   5  10       87.28       70.67      9.46 o 
   8   5  10      451.66      462.89     30.17 o 
   9   5  10     1588.77     1641.21     71.65 o 
  10   5  10        2.80        8.49      9.36 o 
  11   5  10        1.70       21.40      8.03 o 
  12   5  10        4.62        6.19     10.42 o 
   0   6  10     5116.63     5391.66    269.44 o 
   1   6  10      103.37      118.21     12.22 o 
   2   6  10        7.49       17.14      6.60 o 
   3   6  10       23.22       33.77      6.87 o 
   4   6  10       91.08       74.91      8.48 o 
   5   6  10        3.27       17.29      8.67 o 
   6   6  10       37.78       49.27      8.48 o 
   7   6  10      436.44      469.76     32.38 o 
   8   6  10      160.27      124.27     15.48 o 
   9   6  10       11.33       23.88      6.38 o 
  10   6  10       71.31       57.45     12.37 o 
  11   6  10       55.24       55.69     10.73 o 
  12   6  10      505.15      538.02     43.68 o 
   1   7  10      276.01      280.16     20.13 o 
   2   7  10      506.57      514.35     29.54 o 
   3   7  10        6.89       16.12      6.26 o 
   4   7  10     1411.98     1454.76     36.40 o 
   5   7  10      543.77      543.47     23.59 o 
   6   7  10       57.68       54.39      9.86 o 
   7   7  10        0.70        3.00      7.37 o 
   8   7  10       91.72       88.62      9.29 o 
   9   7  10      317.71      300.27     29.23 o 
  10   7  10      106.18       83.44     15.39 o 
  11   7  10       58.02       63.81     11.87 o 
  12   7  10       35.54       22.64      8.96 o 
   0   8  10      952.49     1060.68     55.30 o 
   1   8  10      372.18      391.44     14.95 o 
   2   8  10        0.57       16.14      7.48 o 
   3   8  10      126.82      111.69     11.41 o 
   4   8  10       16.11       40.17     10.17 o 
   5   8  10      685.26      703.48     35.92 o 
   6   8  10      686.61      726.40     22.16 o 
   7   8  10       69.10       77.10      8.69 o 
   8   8  10        5.73       22.25      7.58 o 
   9   8  10      571.20      553.03     31.52 o 
  10   8  10      520.69      526.86     67.66 o 
  11   8  10      294.74      261.68     33.07 o 
   1   9  10     1112.13     1114.01     29.62 o 
   2   9  10      813.59      902.20     23.27 o 
   3   9  10      140.72      155.11     17.53 o 
   4   9  10        0.23        9.46     10.75 o 
   5   9  10       62.07       55.85     11.25 o 
   6   9  10        4.97       11.93      7.77 o 
   7   9  10      457.24      501.80     27.81 o 
   8   9  10     1290.30     1354.47     35.66 o 
   9   9  10       32.07       53.98     10.59 o 
  10   9  10      111.50       91.73     17.28 o 
  11   9  10       10.09        8.49     10.88 o 
   0  10  10       28.27       22.51     11.20 o 
   1  10  10      209.09      241.48     24.06 o 
   2  10  10      249.20      313.14     19.87 o 
   3  10  10      129.74      141.19     15.76 o 
   4  10  10       14.25       22.15      7.82 o 
   5  10  10       31.26       38.01      8.49 o 
   6  10  10      282.33      305.81     23.66 o 
   7  10  10      795.72      808.84     48.47 o 
   8  10  10       47.27       50.36     16.25 o 
   9  10  10      529.77      560.58     42.41 o 
  10  10  10       12.17        9.84     12.74 o 
  11  10  10       40.16       46.96     10.00 o 
   1  11  10        0.44        0.98      7.55 o 
   2  11  10     1145.86     1213.77     42.00 o 
   3  11  10        0.08       11.74      8.45 o 
   4  11  10        4.54       14.01      7.86 o 
   5  11  10      273.02      279.06     17.32 o 
   6  11  10       67.40       74.86     10.39 o 
   7  11  10       23.62       35.06      6.91 o 
   8  11  10      796.32      693.29     64.07 o 
   9  11  10      116.98       64.85     26.37 o 
  10  11  10        1.07       24.20     12.76 o 
   0  12  10      403.67      447.15     28.78 o 
   1  12  10      143.04      126.91     17.79 o 
   2  12  10       21.41       18.54      5.30 o 
   3  12  10       93.23       85.19     14.55 o 
   4  12  10        0.59       18.72     12.06 o 
   5  12  10        2.93       22.94     14.39 o 
   6  12  10      134.05      115.04     13.36 o 
   7  12  10       76.41       81.69     16.34 o 
   8  12  10       15.91       35.32      7.29 o 
   9  12  10      167.69      166.60     24.10 o 
  10  12  10      169.78      151.56     28.44 o 
   1  13  10      673.10      599.07     25.98 o 
   2  13  10       75.59       73.45     16.19 o 
   3  13  10      483.15      561.87     22.46 o 
   4  13  10       79.67       81.85     19.50 o 
   5  13  10      201.18      271.23     16.18 o 
   6  13  10       69.69       72.31      9.48 o 
   7  13  10      313.52      304.56     44.82 o 
   8  13  10       59.51       50.50     12.42 o 
   9  13  10        1.01       21.87     10.39 o 
  10  13  10        3.24       15.91      9.54 o 
   0  14  10      205.99      256.89     20.15 o 
   1  14  10       70.13       67.66     12.72 o 
   2  14  10      393.72      434.81     32.06 o 
   3  14  10        9.31       25.27     14.10 o 
   4  14  10      149.13      130.76     16.91 o 
   5  14  10      163.49      131.35     15.01 o 
   6  14  10       10.65       21.06     14.30 o 
   7  14  10      182.26      171.95     25.59 o 
   8  14  10      337.11      233.34     35.95 o 
   9  14  10      111.22       62.64     20.43 o 
   1  15  10      844.36      869.44     46.93 o 
   2  15  10       23.54       27.54     10.56 o 
   3  15  10        5.16       19.47     12.71 o 
   4  15  10        2.17       25.27     13.39 o 
   5  15  10      975.41     1070.28     56.51 o 
   6  15  10        1.42       15.93     21.27 o 
   7  15  10      142.22      115.02     19.88 o 
   8  15  10       10.60       28.87     10.44 o 
   9  15  10       28.03       22.74     10.06 o 
   0  16  10      417.14      405.32     65.40 o 
   1  16  10      415.84      457.48     29.51 o 
   2  16  10      752.31      804.47     35.22 o 
   3  16  10      425.13      343.14     49.43 o 
   4  16  10       72.54       66.37     13.88 o 
   5  16  10      248.79      228.11     35.19 o 
   6  16  10        0.01       10.14     13.11 o 
   7  16  10       55.26       59.64     29.49 o 
   8  16  10        4.58        5.32     17.34 o 
   1  17  10      252.32      211.24     34.21 o 
   2  17  10       12.17       26.12     11.09 o 
   3  17  10      409.46      403.92     38.02 o 
   4  17  10       19.81       21.00     23.27 o 
   5  17  10      337.41      380.47     73.12 o 
   6  17  10       11.30       31.23     13.29 o 
   7  17  10      122.71      130.27     25.61 o 
   0  18  10     1089.97     1086.50    212.70 o 
   1  18  10      124.47      125.79     19.64 o 
   2  18  10      409.37      496.88     35.92 o 
   3  18  10        3.86       13.70     12.72 o 
   4  18  10       54.03       43.66     12.38 o 
   5  18  10      495.43      448.17     62.07 o 
   6  18  10        1.82       29.53     17.59 o 
   1  19  10        1.31       34.93     21.73 o 
   2  19  10        3.00        9.30     14.72 o 
   3  19  10     1084.28     1266.19     90.09 o 
   4  19  10      108.44       92.14     16.77 o 
   5  19  10        8.22       18.89     15.86 o 
   0  20  10      884.91      908.98    174.06 o 
   1  20  10      203.72      163.51     29.28 o 
   2  20  10      258.55      221.74     43.02 o 
   3  20  10        0.52        2.05     11.34 o 
   1   1  11      906.36      978.14     35.78 o 
   2   1  11      776.94      783.91     24.77 o 
   3   1  11       20.91       36.51      6.37 o 
   4   1  11      140.43      130.34     10.31 o 
   5   1  11        8.56        9.55      5.64 o 
   6   1  11      947.98      974.35     31.47 o 
   7   1  11       85.45       70.62      9.80 o 
   8   1  11      504.80      539.54     29.21 o 
   9   1  11      548.21      511.51     36.10 o 
  10   1  11       27.76       28.84      7.49 o 
  11   1  11     1109.77     1156.82     23.00 o 
  12   1  11       82.64       76.74     16.01 o 
   0   2  11     8003.03     8528.15    164.14 o 
   1   2  11       91.88       83.09     13.00 o 
   2   2  11      997.10      916.44     27.96 o 
   3   2  11      224.86      245.13     21.14 o 
   4   2  11      184.89      178.73     15.74 o 
   5   2  11      361.64      410.20     16.59 o 
   6   2  11      650.24      660.04     32.18 o 
   7   2  11        0.57       20.83      6.35 o 
   8   2  11       15.72       18.55      8.21 o 
   9   2  11       19.18       20.17      7.30 o 
  10   2  11      148.18      151.44     17.45 o 
  11   2  11        8.63       10.41     10.23 o 
  12   2  11        4.91       -3.02     12.04 o 
   1   3  11      358.19      341.44     32.49 o 
   2   3  11      944.89      982.00     25.93 o 
   3   3  11       96.50      116.67     13.22 o 
   4   3  11       77.10       82.43      9.99 o 
   5   3  11      289.25      303.58     22.15 o 
   6   3  11        0.67       17.79      6.44 o 
   7   3  11      956.68      971.37     31.49 o 
   8   3  11      227.34      227.93     24.35 o 
   9   3  11      108.04      113.39     11.93 o 
  10   3  11       34.10       45.31      8.97 o 
  11   3  11      202.99      143.77     24.54 o 
  12   3  11      119.63       77.33     18.42 o 
   0   4  11        1.13       15.15      6.80 o 
   1   4  11      359.93      428.21     20.63 o 
   2   4  11      593.64      550.40     16.38 o 
   3   4  11       51.95       34.48      5.97 o 
   4   4  11      343.09      368.75     22.84 o 
   5   4  11      184.06      208.42     19.68 o 
   6   4  11        5.82       11.71      7.11 o 
   7   4  11        1.40        6.21      9.34 o 
   8   4  11        9.10       14.50      6.50 o 
   9   4  11      297.58      240.63     23.90 o 
  10   4  11       28.54       25.81      7.03 o 
  11   4  11       26.36       41.67      6.73 o 
   1   5  11     1499.51     1478.97     54.67 o 
   2   5  11     1170.86     1301.86     41.08 o 
   3   5  11        0.43        7.20      6.22 o 
   4   5  11       19.46       13.77      7.57 o 
   5   5  11     1005.80     1112.46     40.52 o 
   6   5  11       10.94       26.12      9.35 o 
   7   5  11       24.89       21.30      8.59 o 
   8   5  11      901.71      885.31     49.45 o 
   9   5  11      526.71      537.82     35.97 o 
  10   5  11      211.44      182.21     26.92 o 
  11   5  11      204.34      209.17     31.41 o 
   0   6  11      714.52      681.93     50.38 o 
   1   6  11      533.90      625.44     18.42 o 
   2   6  11      786.06      838.34     29.13 o 
   3   6  11       17.31       36.92      7.49 o 
   4   6  11      545.09      548.18     22.36 o 
   5   6  11      592.06      563.30     36.97 o 
   6   6  11      213.61      231.53     25.27 o 
   7   6  11      288.95      285.05     16.58 o 
   8   6  11      223.10      191.33     23.86 o 
   9   6  11      496.00      498.65     32.56 o 
  10   6  11      482.96      512.86     49.59 o 
  11   6  11      563.70      557.24     66.50 o 
   1   7  11       77.83       66.07     10.09 o 
   2   7  11      607.00      632.13     20.60 o 
   3   7  11       44.20       29.56      8.77 o 
   4   7  11      699.40      777.39     33.79 o 
   5   7  11      695.42      729.02     22.60 o 
   6   7  11      538.18      521.35     27.85 o 
   7   7  11     1155.76     1178.96     58.27 o 
   8   7  11      670.23      701.00     31.39 o 
   9   7  11      415.85      400.30     33.95 o 
  10   7  11      249.81      222.17     30.49 o 
  11   7  11        1.01        9.83      6.63 o 
   0   8  11      444.65      457.07     18.39 o 
   1   8  11      282.43      307.04     23.29 o 
   2   8  11      112.12      135.23     11.63 o 
   3   8  11      386.79      414.32     16.32 o 
   4   8  11     3025.59     3121.25     83.57 o 
   5   8  11      363.29      372.86     19.32 o 
   6   8  11       13.69       24.54      6.89 o 
   7   8  11      225.52      183.45     19.63 o 
   8   8  11       45.19       47.90      8.47 o 
   9   8  11        4.34        1.93      7.46 o 
  10   8  11      434.99      438.52     35.43 o 
  11   8  11        0.22        5.48      8.66 o 
   1   9  11      698.05      700.35     26.80 o 
   2   9  11       12.86       14.38      5.44 o 
   3   9  11      334.56      368.07     34.78 o 
   4   9  11      535.07      584.12     36.28 o 
   5   9  11       20.11       25.61      7.87 o 
   6   9  11       19.94       40.43     10.11 o 
   7   9  11     1643.49     1862.31     45.67 o 
   8   9  11      409.07      412.66     49.90 o 
   9   9  11      390.26      322.14     39.88 o 
  10   9  11       90.88       86.88     19.31 o 
   0  10  11       27.04       56.22     12.59 o 
   1  10  11      333.40      291.03     17.72 o 
   2  10  11      869.61      933.32     25.73 o 
   3  10  11        0.07       23.48     10.39 o 
   4  10  11       14.73       34.05     16.61 o 
   5  10  11      344.27      339.74     22.30 o 
   6  10  11      694.34      660.78     42.48 o 
   7  10  11      463.70      494.41     48.80 o 
   8  10  11      912.57      920.41     49.01 o 
   9  10  11      379.84      394.56     57.23 o 
  10  10  11       77.05       44.08     21.34 o 
   1  11  11      350.48      351.99     32.61 o 
   2  11  11       44.67       46.51     10.67 o 
   3  11  11        5.11       25.72     13.76 o 
   4  11  11      391.66      462.01     30.04 o 
   5  11  11       26.29       35.02      8.49 o 
   6  11  11      464.45      533.97     31.29 o 
   7  11  11      506.47      531.35     53.18 o 
   8  11  11        4.00       28.55      6.56 o 
   9  11  11      391.92      268.93     53.86 o 
  10  11  11       93.85       66.11     14.41 o 
   0  12  11      844.49      978.49     43.26 o 
   1  12  11      486.74      573.60     26.58 o 
   2  12  11      438.40      472.99     24.07 o 
   3  12  11      148.22      169.78     20.90 o 
   4  12  11      241.35      211.77     24.31 o 
   5  12  11       34.72       40.62      8.55 o 
   6  12  11       85.40       94.94     10.51 o 
   7  12  11      106.28      105.22     17.04 o 
   8  12  11      167.03      155.59     22.31 o 
   9  12  11      212.65      180.51     28.70 o 
   1  13  11      176.64      148.57     16.73 o 
   2  13  11      223.11      187.92     28.72 o 
   3  13  11      266.34      313.32     38.81 o 
   4  13  11       32.95       28.20      8.23 o 
   5  13  11     1127.88     1193.12     50.14 o 
   6  13  11      259.24      260.35     26.91 o 
   7  13  11      560.71      595.19     48.24 o 
   8  13  11        0.13       11.81     10.68 o 
   9  13  11      250.83      233.89     48.00 o 
   0  14  11      460.53      511.57     41.58 o 
   1  14  11       21.62       25.31     11.71 o 
   2  14  11       12.89       19.14     13.98 o 
   3  14  11      274.12      295.21     34.73 o 
   4  14  11      474.41      473.62     37.42 o 
   5  14  11      244.13      239.58     26.08 o 
   6  14  11       16.42       32.50      8.67 o 
   7  14  11      274.43      224.17     28.93 o 
   8  14  11       10.02        7.65      8.55 o 
   1  15  11      221.62      204.61     25.84 o 
   2  15  11      460.12      407.26     26.54 o 
   3  15  11        0.21        5.44     14.70 o 
   4  15  11      116.19      115.46     18.78 o 
   5  15  11       12.71       34.48     13.32 o 
   6  15  11      312.48      324.33     24.36 o 
   7  15  11      320.27      295.42     44.80 o 
   8  15  11        8.75       14.69     11.47 o 
   0  16  11      123.92      155.04     44.40 o 
   1  16  11        7.60       14.70     15.02 o 
   2  16  11      140.03      108.68     24.09 o 
   3  16  11      204.24      214.58     33.59 o 
   4  16  11       71.04       80.87     16.20 o 
   5  16  11       44.85       33.89     17.37 o 
   6  16  11      143.02      154.59     30.40 o 
   7  16  11        6.53       27.93      9.92 o 
   1  17  11      139.72      133.72     19.94 o 
   2  17  11       49.07       68.14     10.71 o 
   3  17  11        0.56       24.41     10.31 o 
   4  17  11      205.94      232.27     43.08 o 
   5  17  11      592.34      543.67     67.14 o 
   6  17  11      116.23       79.81     20.58 o 
   0  18  11       30.78       29.49     19.68 o 
   1  18  11      539.07      591.05     56.47 o 
   2  18  11      138.03       80.67     18.87 o 
   3  18  11      201.60      168.03     23.35 o 
   4  18  11       31.03       63.92     29.77 o 
   5  18  11        2.98       11.36     13.41 o 
   1  19  11       42.28       49.14     28.73 o 
   2  19  11       50.51       48.61     11.80 o 
   3  19  11        6.63       11.70     20.25 o 
   0   0  12     7146.43     7585.44    322.20 o 
   1   0  12      887.02      876.95     29.62 o 
   2   0  12      216.55      210.26     34.63 o 
   3   0  12     1417.22     1430.93     83.92 o 
   4   0  12       13.71       30.69      9.38 o 
   5   0  12       73.85       57.69     10.70 o 
   6   0  12        0.84       17.92     11.09 o 
   7   0  12       69.39       73.78     21.46 o 
   8   0  12      203.90      220.15     35.09 o 
   9   0  12       26.99       16.05     12.02 o 
  10   0  12      103.51       93.96     28.90 o 
  11   0  12      235.01      195.03     48.47 o 
   1   1  12       10.42       23.47      6.87 o 
   2   1  12        2.26       14.39      6.61 o 
   3   1  12       53.03       37.28      8.47 o 
   4   1  12     2344.89     2425.57     70.28 o 
   5   1  12        2.69       14.72      8.51 o 
   6   1  12      309.04      327.83     24.98 o 
   7   1  12      312.40      284.88     29.72 o 
   8   1  12      339.37      302.34     28.36 o 
   9   1  12       97.03       65.47     10.17 o 
  10   1  12       29.16       34.97     12.83 o 
  11   1  12        0.51       27.31     12.11 o 
   0   2  12    14340.73    14143.96    616.81 o 
   1   2  12     4355.75     4371.74     76.52 o 
   2   2  12       70.67       76.51     10.23 o 
   3   2  12        9.03       17.97      5.83 o 
   4   2  12      153.65      146.42     15.80 o 
   5   2  12        5.88       11.79      8.99 o 
   6   2  12      546.00      531.83     21.49 o 
   7   2  12      258.98      282.38     30.19 o 
   8   2  12       10.10       15.60      7.53 o 
   9   2  12       94.55       77.17     10.10 o 
  10   2  12      542.83      579.41     45.84 o 
  11   2  12       89.37       83.79     16.36 o 
   1   3  12      486.49      435.42     27.45 o 
   2   3  12     1722.60     1707.96     49.01 o 
   3   3  12      141.40      157.56     14.85 o 
   4   3  12      222.35      221.62     23.67 o 
   5   3  12      326.01      319.38     19.01 o 
   6   3  12     1468.17     1546.36     59.22 o 
   7   3  12       23.91       27.52      6.76 o 
   8   3  12       89.56       81.76     13.49 o 
   9   3  12       98.98       86.27     21.03 o 
  10   3  12      305.98      341.00     32.68 o 
  11   3  12       59.70       45.64      9.47 o 
   0   4  12     1765.91     1817.47     57.13 o 
   1   4  12     2414.60     2326.36     52.90 o 
   2   4  12       16.38       31.94      6.63 o 
   3   4  12       83.81       85.55     10.35 o 
   4   4  12      103.67      134.99     16.69 o 
   5   4  12        6.36        5.50      8.51 o 
   6   4  12      215.79      231.31     26.44 o 
   7   4  12        0.32        0.40      8.34 o 
   8   4  12       70.03       68.42      8.67 o 
   9   4  12       65.27       58.91     12.11 o 
  10   4  12       46.24       45.06      9.91 o 
  11   4  12        5.48        7.19      6.02 o 
   1   5  12      336.68      322.03     19.26 o 
   2   5  12     2988.48     2926.36     84.00 o 
   3   5  12       26.95       21.40      8.98 o 
   4   5  12       23.40       24.65      7.44 o 
   5   5  12        2.02       16.08     10.82 o 
   6   5  12        6.16       23.76      6.87 o 
   7   5  12      791.63      811.10     42.24 o 
   8   5  12      134.76      106.71     15.45 o 
   9   5  12        0.97       16.37      6.11 o 
  10   5  12       31.42       27.40     12.95 o 
  11   5  12       57.68       49.37     11.82 o 
   0   6  12      146.92      142.09     24.57 o 
   1   6  12      170.07      163.14     15.08 o 
   2   6  12      752.96      852.70     29.10 o 
   3   6  12     1831.47     1796.81     62.71 o 
   4   6  12       22.87       19.10      9.05 o 
   5   6  12      369.14      337.26     30.06 o 
   6   6  12       53.29       50.34      9.85 o 
   7   6  12        8.42       16.85     10.86 o 
   8   6  12       53.71       48.48      8.05 o 
   9   6  12      140.20      124.10     14.42 o 
  10   6  12      151.88      120.87     25.60 o 
   1   7  12      142.85      168.83     19.37 o 
   2   7  12      399.02      405.02     19.39 o 
   3   7  12      233.01      254.91     20.84 o 
   4   7  12      304.98      266.83     31.44 o 
   5   7  12      624.06      687.83     42.96 o 
   6   7  12       28.82       32.97     10.12 o 
   7   7  12       15.31       12.23     11.37 o 
   8   7  12      106.47      112.00     13.48 o 
   9   7  12       16.78       28.10     13.43 o 
  10   7  12      119.39      111.53     22.41 o 
   0   8  12      413.79      489.15     41.94 o 
   1   8  12      266.81      260.73     26.47 o 
   2   8  12        0.76        8.30      7.17 o 
   3   8  12     1456.28     1464.39     44.85 o 
   4   8  12      843.94      973.88     46.35 o 
   5   8  12        0.26       10.25      6.89 o 
   6   8  12        0.75       13.13      9.82 o 
   7   8  12      468.73      448.17     26.18 o 
   8   8  12      732.94      734.03     56.23 o 
   9   8  12      112.28       85.17     13.50 o 
  10   8  12       10.69       25.76     14.01 o 
   1   9  12       17.00       36.48      5.73 o 
   2   9  12      217.68      198.39     19.43 o 
   3   9  12       89.54       63.77     12.87 o 
   4   9  12       58.78       46.80      9.61 o 
   5   9  12       99.13      118.67     16.26 o 
   6   9  12        0.19        6.72     12.08 o 
   7   9  12      696.10      746.05     31.94 o 
   8   9  12       55.24       35.20     15.29 o 
   9   9  12       19.90       38.92      6.96 o 
  10   9  12      215.60      196.30     41.26 o 
   0  10  12       15.72       15.75     13.75 o 
   1  10  12       13.98       19.34      6.12 o 
   2  10  12        0.32       19.86      7.99 o 
   3  10  12       49.52       57.69     10.18 o 
   4  10  12       24.69       32.50      7.38 o 
   5  10  12      321.57      275.84     35.81 o 
   6  10  12       15.99       33.30     12.69 o 
   7  10  12      249.66      201.44     40.76 o 
   8  10  12      324.77      329.03     38.29 o 
   9  10  12       89.40       80.59     15.10 o 
   1  11  12      271.91      280.70     28.83 o 
   2  11  12       56.90       67.91     13.17 o 
   3  11  12      396.99      413.29     43.01 o 
   4  11  12       50.59       49.94      9.17 o 
   5  11  12      124.13       82.70     16.67 o 
   6  11  12        3.56       23.28      6.52 o 
   7  11  12       61.80       55.41     23.27 o 
   8  11  12       37.93       26.02      9.28 o 
   9  11  12        1.36       29.65     12.12 o 
   0  12  12        5.64       19.32     11.52 o 
   1  12  12       25.07       30.25      7.90 o 
   2  12  12      419.85      383.05     27.49 o 
   3  12  12      279.75      224.08     29.05 o 
   4  12  12      165.24      134.53     19.20 o 
   5  12  12        0.10       14.21     15.72 o 
   6  12  12        6.26       22.97      9.63 o 
   7  12  12        9.99       16.93     11.89 o 
   8  12  12      151.63      124.82     18.80 o 
   1  13  12      160.81      156.00     22.48 o 
   2  13  12      926.10     1031.71     54.30 o 
   3  13  12      271.00      274.01     30.51 o 
   4  13  12       47.39       52.67      8.57 o 
   5  13  12        0.49        3.45     13.32 o 
   6  13  12      204.09      190.21     30.58 o 
   7  13  12        3.01       17.75      7.73 o 
   8  13  12      139.77      134.29     20.01 o 
   0  14  12      301.66      329.68     36.74 o 
   1  14  12        1.52       14.23      7.79 o 
   2  14  12       98.41       92.00     16.89 o 
   3  14  12     1877.10     2076.47     99.21 o 
   4  14  12      268.39      217.57     36.17 o 
   5  14  12        7.91        9.53     11.20 o 
   6  14  12       30.66       33.44     11.10 o 
   7  14  12      345.18      309.89     47.07 o 
   1  15  12       54.43       40.69     14.63 o 
   2  15  12      335.44      341.30     53.89 o 
   3  15  12      642.71      748.92     54.24 o 
   4  15  12      118.05      161.22     19.73 o 
   5  15  12      133.75      112.73     17.86 o 
   6  15  12       96.22       72.98     16.99 o 
   0  16  12        8.93       30.57     71.64 o 
   1  16  12      693.36      804.68     58.22 o 
   2  16  12        5.11       14.71      9.19 o 
   3  16  12        3.93       14.59     15.89 o 
   4  16  12      713.87     1110.79    167.66 o 
   5  16  12       67.39       64.21     14.72 o 
   6  16  12        1.60       54.20     49.30 o 
   1  17  12        0.07       20.94     36.30 o 
   2  17  12      134.88      159.06     25.97 o 
   3  17  12        2.80       20.27     10.30 o 
   4  17  12     1119.47     1149.87     72.93 o 
   0  18  12      138.89      188.53     46.61 o 
   1  18  12      542.46      578.01     73.09 o 
   2  18  12      251.77      220.58     40.33 o 
   3  18  12      151.97      156.49     29.95 o 
   1   1  13      145.65      128.23     19.01 o 
   2   1  13        1.20        6.59      9.84 o 
   3   1  13       30.75       20.49     10.85 o 
   4   1  13       36.94       40.57      8.47 o 
   5   1  13      466.81      449.80     33.69 o 
   6   1  13       86.39       97.67     11.99 o 
   7   1  13        9.24        9.72      7.92 o 
   8   1  13       25.64       24.10      7.81 o 
   9   1  13       48.86       62.03     10.09 o 
  10   1  13        8.98       21.89      9.37 o 
   0   2  13     5858.30     5881.14    212.54 o 
   1   2  13        1.96        3.91      7.89 o 
   2   2  13     1546.23     1590.40     38.07 o 
   3   2  13      303.96      299.53     31.95 o 
   4   2  13       10.33        9.37      7.70 o 
   5   2  13      247.07      230.02     21.83 o 
   6   2  13      310.62      249.38     25.85 o 
   7   2  13      175.23      167.56     18.60 o 
   8   2  13        0.55        8.94      7.98 o 
   9   2  13        6.06       15.14      8.09 o 
  10   2  13        0.70       26.65      8.68 o 
   1   3  13      558.84      575.47     23.28 o 
   2   3  13     1057.91      982.97     31.46 o 
   3   3  13        0.30       11.51      8.31 o 
   4   3  13       16.75       26.14      6.30 o 
   5   3  13       46.34       41.16      8.52 o 
   6   3  13       80.12       58.97     11.34 o 
   7   3  13        8.22        8.88      6.08 o 
   8   3  13      257.36      238.46     31.82 o 
   9   3  13       40.68       25.74     11.18 o 
  10   3  13      264.10      235.59     40.06 o 
   0   4  13      158.11      139.91     21.56 o 
   1   4  13      199.29      192.84     18.11 o 
   2   4  13      298.40      258.62     26.79 o 
   3   4  13      963.51     1039.80     33.16 o 
   4   4  13      341.27      320.60     31.60 o 
   5   4  13       86.36       65.58      9.00 o 
   6   4  13       65.54       53.37     11.15 o 
   7   4  13      318.51      259.55     28.41 o 
   8   4  13        2.31       19.07     11.44 o 
   9   4  13       44.80       40.02     11.46 o 
  10   4  13       66.90       43.43     16.65 o 
   1   5  13      826.81      800.35     36.97 o 
   2   5  13       24.59       17.57      9.63 o 
   3   5  13        3.66        8.78      7.96 o 
   4   5  13        4.91       18.78      6.90 o 
   5   5  13      724.94      741.62     43.41 o 
   6   5  13      966.36     1043.19     29.96 o 
   7   5  13       33.87       37.86      6.88 o 
   8   5  13      203.64      207.13     31.98 o 
   9   5  13        2.95       15.73      7.38 o 
  10   5  13       32.53       28.02     11.64 o 
   0   6  13      166.72      213.02     26.64 o 
   1   6  13       57.08       63.15      9.89 o 
   2   6  13       15.82       20.53      6.86 o 
   3   6  13      127.49      153.29     15.70 o 
   4   6  13     1003.37      946.38     38.38 o 
   5   6  13      336.00      350.09     34.03 o 
   6   6  13       19.29       25.60      7.43 o 
   7   6  13       69.73       88.42     13.73 o 
   8   6  13        2.88       -1.45      9.81 o 
   9   6  13       11.90       18.42      8.92 o 
  10   6  13      106.63       67.87     19.49 o 
   1   7  13      685.64      628.38     24.32 o 
   2   7  13       32.19       39.92     10.51 o 
   3   7  13       94.87       80.90     15.03 o 
   4   7  13      119.30      105.16     15.28 o 
   5   7  13      258.09      231.71     23.42 o 
   6   7  13      465.12      500.93     47.06 o 
   7   7  13       14.74       26.61      7.34 o 
   8   7  13      543.72      678.99     33.15 o 
   9   7  13      247.07      247.33     36.85 o 
   0   8  13      462.62      419.79     64.62 o 
   1   8  13     1581.50     1636.52     55.84 o 
   2   8  13        9.47       27.47      6.94 o 
   3   8  13      100.10      107.35     15.36 o 
   4   8  13      494.31      444.14     48.69 o 
   5   8  13      109.15      110.44     15.36 o 
   6   8  13        1.03       20.48      9.31 o 
   7   8  13       93.43       97.82     14.12 o 
   8   8  13      410.10      377.64     36.71 o 
   9   8  13     1449.70     1533.47     78.41 o 
   1   9  13      688.16      616.99     37.18 o 
   2   9  13        0.65        6.67     14.31 o 
   3   9  13      649.29      652.54     45.46 o 
   4   9  13      717.66      727.89     39.38 o 
   5   9  13        8.43       11.07      9.93 o 
   6   9  13      505.87      433.29     38.77 o 
   7   9  13     1016.43     1103.03     89.50 o 
   8   9  13      238.86      225.26     42.66 o 
   9   9  13        6.22       36.64     12.09 o 
   0  10  13      164.20      177.49     31.93 o 
   1  10  13      396.43      416.10     21.39 o 
   2  10  13      233.56      205.05     28.61 o 
   3  10  13      357.31      410.14     28.13 o 
   4  10  13      550.96      523.99     34.52 o 
   5  10  13       36.77       44.56     14.84 o 
   6  10  13       76.84       60.13     14.70 o 
   7  10  13       14.52       31.59      7.30 o 
   8  10  13       23.88       28.68     10.99 o 
   1  11  13        9.38        8.27     10.55 o 
   2  11  13      448.50      450.49     67.23 o 
   3  11  13      222.97      203.40     24.67 o 
   4  11  13      295.20      266.75     34.41 o 
   5  11  13      123.10      120.05     17.56 o 
   6  11  13       55.93       74.83     13.14 o 
   7  11  13      178.96      145.64     22.45 o 
   8  11  13      287.13      327.29     44.04 o 
   0  12  13       25.07       33.97     12.87 o 
   1  12  13      774.53      791.64     57.30 o 
   2  12  13        3.38       10.83     10.09 o 
   3  12  13      180.52      194.52     30.88 o 
   4  12  13       31.42       31.20     10.15 o 
   5  12  13       39.03       40.93      8.80 o 
   6  12  13      148.98      128.20     19.20 o 
   7  12  13        2.83       15.71     11.77 o 
   1  13  13       19.61       40.45      9.69 o 
   2  13  13      251.70      223.90     38.40 o 
   3  13  13        1.27       12.05      9.90 o 
   4  13  13      916.02      976.32     72.04 o 
   5  13  13       40.52       39.68      9.50 o 
   6  13  13      585.76      620.91     73.16 o 
   7  13  13       15.48       36.50     22.51 o 
   0  14  13      256.59      341.95     69.95 o 
   1  14  13      271.90      228.94     33.52 o 
   2  14  13        1.09       23.66     13.92 o 
   3  14  13      218.95      139.99     30.65 o 
   4  14  13       22.46       31.10      9.07 o 
   5  14  13       35.99       44.49     12.87 o 
   6  14  13       26.18       31.90     13.38 o 
   1  15  13      513.27      547.12     39.62 o 
   2  15  13      829.30      761.69     21.77 o 
   3  15  13        3.87       22.52      7.97 o 
   4  15  13       51.37       54.53     12.67 o 
   5  15  13       13.78       45.53     11.76 o 
   0  16  13       21.89       68.77     64.47 o 
   1  16  13       40.05       45.14     15.67 o 
   2  16  13        8.87       21.28      6.35 o 
   3  16  13       51.57       60.30     12.38 o 
   4  16  13       85.11       84.64     25.37 o 
   1  17  13      425.79      429.40     63.80 o 
   2  17  13        0.37       13.16     12.15 o 
   0   0  14        8.15       15.88     17.11 o 
   1   0  14      457.29      383.57     67.73 o 
   2   0  14      454.90      544.02     56.05 o 
   3   0  14      369.51      365.44     56.50 o 
   4   0  14     1641.82     1616.83    103.69 o 
   5   0  14     1019.20     1088.31     68.83 o 
   6   0  14      131.81      119.40     21.28 o 
   7   0  14        8.99       29.42      7.27 o 
   8   0  14      327.94      248.75     46.20 o 
   9   0  14        1.38       15.42     15.43 o 
   1   1  14      592.58      573.38     34.83 o 
   2   1  14        2.58       13.81     12.75 o 
   3   1  14       10.86       25.87      8.41 o 
   4   1  14       15.16       28.21      8.32 o 
   5   1  14      624.54      628.79     25.09 o 
   6   1  14       68.32       55.56     11.90 o 
   7   1  14      238.28      193.45     23.61 o 
   8   1  14      353.38      286.44     41.41 o 
   9   1  14       56.46       59.90     11.85 o 
   0   2  14       35.49       17.21     12.11 o 
   1   2  14       65.68       51.76      9.96 o 
   2   2  14      875.77      912.93     35.14 o 
   3   2  14      249.42      232.10     26.01 o 
   4   2  14      111.71       87.37     11.08 o 
   5   2  14       60.12       57.99      9.03 o 
   6   2  14        0.31       20.35     10.73 o 
   7   2  14      152.63      138.42     14.96 o 
   8   2  14      103.52       87.88     16.49 o 
   9   2  14      180.62      115.39     26.54 o 
   1   3  14      120.09      112.61     13.26 o 
   2   3  14       16.43       45.11     11.21 o 
   3   3  14      551.65      561.42     51.25 o 
   4   3  14      630.47      696.06     45.26 o 
   5   3  14       61.73       69.79      9.70 o 
   6   3  14      382.72      408.84     32.91 o 
   7   3  14      603.99      664.65     54.95 o 
   8   3  14      254.76      202.28     25.38 o 
   9   3  14       19.50       20.06      8.12 o 
   0   4  14       84.20       59.13     15.74 o 
   1   4  14      557.27      614.46     33.97 o 
   2   4  14      374.77      326.53     34.77 o 
   3   4  14      371.36      371.27     38.96 o 
   4   4  14      212.43      210.34     25.56 o 
   5   4  14       89.97       83.14     10.60 o 
   6   4  14       20.30       11.07      6.44 o 
   7   4  14        1.27       11.83      5.88 o 
   8   4  14       14.35       29.88     11.40 o 
   9   4  14      105.18      103.47     18.09 o 
   1   5  14       17.50       21.87      6.86 o 
   2   5  14      548.26      476.14     37.66 o 
   3   5  14      219.16      133.89     19.65 o 
   4   5  14       41.21       41.98      8.50 o 
   5   5  14       80.30       57.97     14.07 o 
   6   5  14       33.74       38.39      8.49 o 
   7   5  14        1.35        2.62      9.51 o 
   8   5  14       46.50       43.88     10.77 o 
   9   5  14      613.39      617.67     68.89 o 
   0   6  14      932.89      953.45     67.48 o 
   1   6  14        1.43       -2.42      8.14 o 
   2   6  14       11.59       26.91      7.31 o 
   3   6  14        0.08        5.04     10.18 o 
   4   6  14       14.96       24.06      8.40 o 
   5   6  14      139.32      170.33     20.84 o 
   6   6  14       18.92        9.64      9.69 o 
   7   6  14        0.02       12.75      8.20 o 
   8   6  14       44.57       49.90     10.57 o 
   1   7  14        7.22       19.48      8.01 o 
   2   7  14      144.03      101.75     16.72 o 
   3   7  14      212.49      221.47     24.38 o 
   4   7  14       45.95       43.65     10.56 o 
   5   7  14      652.09      595.47     43.05 o 
   6   7  14      591.86      592.29     53.43 o 
   7   7  14        0.01       19.99      9.18 o 
   8   7  14     1247.76     1425.87    116.07 o 
   0   8  14      426.47      320.06     46.25 o 
   1   8  14      165.02      137.10     16.87 o 
   2   8  14        0.12       13.86      8.90 o 
   3   8  14        3.61       13.21      8.68 o 
   4   8  14      180.82      171.11     19.57 o 
   5   8  14       54.81       67.25     12.64 o 
   6   8  14      262.17      293.65     37.07 o 
   7   8  14      119.70       90.64     14.08 o 
   8   8  14       85.81       71.66     15.61 o 
   1   9  14      346.81      381.46     31.10 o 
   2   9  14       89.60      130.28     21.37 o 
   3   9  14        0.80       24.55     11.41 o 
   4   9  14      393.00      385.16     47.62 o 
   5   9  14       43.91       44.16     12.05 o 
   6   9  14       36.59       66.04     12.96 o 
   7   9  14      433.72      327.32     58.88 o 
   0  10  14        3.96       13.38     13.50 o 
   1  10  14        1.03        7.50      9.37 o 
   2  10  14      219.61      178.28     30.06 o 
   3  10  14        2.64        5.59      9.54 o 
   4  10  14        5.78       31.93     12.86 o 
   5  10  14        2.89       26.97     10.95 o 
   6  10  14      374.13      356.07     53.62 o 
   7  10  14      229.65      202.35     31.71 o 
   1  11  14        0.85       19.82     10.77 o 
   2  11  14      615.25      659.54     46.20 o 
   3  11  14       80.07       79.02     14.24 o 
   4  11  14       23.33       25.16     11.34 o 
   5  11  14      143.07      123.01     25.62 o 
   6  11  14       10.69       22.12     10.16 o 
   0  12  14     1382.19     1699.24    116.79 o 
   1  12  14        1.68       24.77     16.56 o 
   2  12  14        1.63       18.99     15.56 o 
   3  12  14       40.93       40.37     16.06 o 
   4  12  14       93.70      110.63     17.86 o 
   5  12  14      281.42      257.64     42.76 o 
   6  12  14        2.57       19.00     30.41 o 
   1  13  14      202.35      121.25     24.96 o 
   2  13  14        4.29       26.30     11.06 o 
   3  13  14      648.57      714.29     78.11 o 
   4  13  14       52.95       60.90     12.06 o 
   5  13  14       16.17       33.08      9.39 o 
   0  14  14     1136.89     1330.51    110.69 o 
   1  14  14        8.94       36.00     12.16 o 
   2  14  14      105.87      107.99     15.16 o 
   3  14  14       48.05       39.98      9.69 o 
   4  14  14       43.64       36.75     14.98 o 
   1  15  14      535.96      502.37     71.95 o 
   2  15  14        0.01       40.76      9.36 o 
   1   1  15      836.10      755.05     26.51 o 
   2   1  15       88.56       69.29     11.80 o 
   3   1  15        1.98       30.76      9.57 o 
   4   1  15        1.65        8.48      8.23 o 
   5   1  15       61.82       55.76     12.06 o 
   6   1  15      151.87      114.78     17.56 o 
   7   1  15      182.65      150.58     20.98 o 
   8   1  15      133.08      138.85     21.85 o 
   0   2  15      871.60      848.17     32.71 o 
   1   2  15       31.77       31.23      8.90 o 
   2   2  15       71.61       61.13     11.20 o 
   3   2  15       39.87       30.96     10.06 o 
   4   2  15       55.67       42.59     10.79 o 
   5   2  15       22.12       29.66     11.54 o 
   6   2  15        0.62        6.26      9.20 o 
   7   2  15      146.35      109.44     16.44 o 
   8   2  15        0.01       21.34      9.69 o 
   1   3  15      355.39      344.26     32.47 o 
   2   3  15       86.77       47.10      7.80 o 
   3   3  15       31.11       41.55     10.48 o 
   4   3  15      136.90      136.05     15.93 o 
   5   3  15      269.97      238.35     31.59 o 
   6   3  15       16.17       25.33      8.22 o 
   7   3  15      425.30      461.83     60.17 o 
   8   3  15       40.28       25.47      9.20 o 
   0   4  15        4.49       44.55     12.62 o 
   1   4  15       12.75       24.87     10.14 o 
   2   4  15      737.98      810.59     37.56 o 
   3   4  15        9.70       20.77     15.93 o 
   4   4  15       23.65       20.48     12.67 o 
   5   4  15       66.57       45.86     10.87 o 
   6   4  15        0.12       17.41      7.88 o 
   7   4  15       19.87       26.95     11.55 o 
   8   4  15        4.00       19.49     13.34 o 
   1   5  15        0.36       16.38      6.32 o 
   2   5  15      315.41      266.76     28.52 o 
   3   5  15      147.59      162.29     17.26 o 
   4   5  15        4.31       20.58      7.40 o 
   5   5  15       62.35       69.60     16.33 o 
   6   5  15      243.62      191.25     25.77 o 
   7   5  15       27.77       27.26     12.20 o 
   0   6  15      563.73      570.74     55.52 o 
   1   6  15       55.35       56.33     11.02 o 
   2   6  15      331.02      293.20     34.01 o 
   3   6  15      212.81      192.73     22.37 o 
   4   6  15       24.67       23.89     10.22 o 
   5   6  15       36.80       34.17     13.06 o 
   6   6  15      318.08      333.22     33.61 o 
   7   6  15       51.68       48.03     10.39 o 
   1   7  15      146.21      110.27     14.86 o 
   2   7  15       68.59       74.45     13.52 o 
   3   7  15      118.63       92.14     17.32 o 
   4   7  15        6.03       11.27      8.90 o 
   5   7  15      274.29      276.48     44.66 o 
   6   7  15       63.23       63.04     12.36 o 
   7   7  15      248.72      186.38     35.47 o 
   0   8  15     1225.11     1280.26    126.75 o 
   1   8  15        6.85       21.85      9.09 o 
   2   8  15      114.66      124.79     21.85 o 
   3   8  15       34.07       57.24     16.57 o 
   4   8  15      582.00      568.74     27.82 o 
   5   8  15      142.80      123.26     25.33 o 
   6   8  15      206.03      183.15     33.66 o 
   1   9  15       66.59       56.22     14.74 o 
   2   9  15       70.73       62.16     17.01 o 
   3   9  15      335.08      329.64     45.29 o 
   4   9  15        9.07       18.32      8.81 o 
   5   9  15      479.69      514.46     61.93 o 
   6   9  15       20.48       13.78     11.69 o 
   0  10  15       91.26       98.51     25.10 o 
   1  10  15       93.76       87.73     15.84 o 
   2  10  15      949.75     1007.67     25.32 o 
   3  10  15        9.93       15.28      9.20 o 
   4  10  15       14.78       31.93      8.37 o 
   5  10  15       51.99       56.60     13.78 o 
   1  11  15       19.71       46.46     12.35 o 
   2  11  15      500.38      536.76     20.02 o 
   3  11  15       61.23       71.20     12.78 o 
   4  11  15       37.97       53.93     11.56 o 
   5  11  15       67.89       63.88     16.30 o 
   0  12  15      630.79      561.46    155.14 o 
   1  12  15        2.44       19.40     15.90 o 
   2  12  15      185.85      161.44     24.90 o 
   3  12  15       71.07       74.12     22.35 o 
   4  12  15      108.42      108.96     23.98 o 
   1  13  15       47.09       56.49     12.33 o 
   2  13  15       32.62       30.67     13.44 o 
   0   0  16      293.84      221.79    119.61 o 
   1   0  16       64.46       63.15     32.95 o 
   2   0  16      104.17       67.23     17.30 o 
   3   0  16      241.79      220.17     43.99 o 
   4   0  16       44.65       50.21     16.88 o 
   5   0  16       23.25       49.98     14.05 o 
   6   0  16        5.43       30.33     12.54 o 
   1   1  16       69.24       85.54     17.00 o 
   2   1  16      145.06      165.27     27.32 o 
   3   1  16      235.08      264.36     38.73 o 
   4   1  16      169.22      166.88     27.03 o 
   5   1  16        0.88        8.24      8.49 o 
   6   1  16       19.31       38.38     14.10 o 
   0   2  16     5860.13     6304.01    243.69 o 
   1   2  16      430.67      391.94     39.95 o 
   2   2  16       72.96       81.76     13.40 o 
   3   2  16        0.06        3.03     11.06 o 
   4   2  16       83.33       70.32     12.16 o 
   5   2  16       43.53       26.55      8.09 o 
   6   2  16      176.01      141.96     24.50 o 
   1   3  16       28.45       27.45     11.12 o 
   2   3  16        6.29       30.58      8.95 o 
   3   3  16      157.15      130.55     22.59 o 
   4   3  16       31.23       16.34     13.50 o 
   5   3  16      183.09      185.23     25.56 o 
   6   3  16      571.01      567.63     47.45 o 
   0   4  16      673.10      604.82     95.38 o 
   1   4  16       26.31       42.11     10.46 o 
   2   4  16      174.80      126.76     22.61 o 
   3   4  16        0.74       13.59      9.00 o 
   4   4  16       84.47       83.96     14.67 o 
   5   4  16       61.74       60.82     14.59 o 
   6   4  16       32.09       31.67      9.86 o 
   1   5  16      281.26      211.19     27.29 o 
   2   5  16        0.69       24.36     10.92 o 
   3   5  16       51.85       42.49      9.26 o 
   4   5  16        5.62       17.09      7.50 o 
   5   5  16        3.54       31.80     10.33 o 
   6   5  16       45.56       40.96     10.74 o 
   0   6  16      712.96      842.34    114.72 o 
   1   6  16       14.73       36.20      8.52 o 
   2   6  16      130.73      121.88     26.66 o 
   3   6  16      109.16       82.34     14.63 o 
   4   6  16       46.45       24.58     14.03 o 
   5   6  16       13.02       23.17      8.20 o 
   1   7  16        1.19       44.65     15.80 o 
   2   7  16       63.22       49.70     12.13 o 
   3   7  16       32.02       31.97      9.91 o 
   4   7  16       10.55       20.17     10.42 o 
   5   7  16      360.16      329.97     39.90 o 
   0   8  16       40.01       12.34     19.14 o 
   1   8  16        9.58       25.03      7.24 o 
   2   8  16       87.61       59.78     14.49 o 
   3   8  16        9.64       25.91     10.04 o 
   4   8  16       76.20       58.66     11.64 o 
   1   9  16       47.72       47.94      9.73 o 
   2   9  16       33.88       39.88     10.18 o 
   3   9  16      340.54      261.92     45.62 o 
   4   9  16       10.94       37.22      9.79 o 
   0  10  16        0.17       52.80     18.47 o 
   1  10  16       57.76       60.85     13.18 o 
   2  10  16       32.34       31.32      9.70 o 
   3  10  16        0.88       24.53      9.11 o 
   1  11  16       16.28        1.13     12.47 o 
   1   1  17       68.34       62.97     14.59 o 
   2   1  17      127.43      151.89     24.76 o 
   3   1  17        2.81       20.26      9.71 o 
   4   1  17       24.60       34.88     11.90 o 
   0   2  17      469.08      370.23    103.59 o 
   1   2  17       69.10       56.46     16.64 o 
   2   2  17      387.36      367.33     55.87 o 
   3   2  17      299.68      265.43     46.19 o 
   4   2  17      185.32      131.39     23.03 o 
   1   3  17       14.17       21.14      7.98 o 
   2   3  17        4.74       14.99     13.47 o 
   3   3  17        0.86       12.15      9.51 o 
   4   3  17       22.09       31.41      8.05 o 
   0   4  17      934.91      980.98    120.48 o 
   1   4  17      214.27      197.56     32.11 o 
   2   4  17       91.13       66.68     14.04 o 
   3   4  17      146.92      135.45     23.72 o 
   1   5  17        3.82       27.05      8.09 o 
   2   5  17       83.42       84.82     14.20 o 
   3   5  17       64.31       54.36     14.41 o 
   0   6  17        1.14       13.62     14.65 o 
   1   6  17      145.47      154.94     23.80 o 
   2   6  17        9.21       23.32      9.67 o 
   1   7  17      421.31      377.91     53.64 o 
                                                 
